# Supplementary material for: Giant flagellins form thick flagellar filaments in two species of marine γ-proteobacteria
Source: PLoS One. 2018 Nov 21;13(11):e0206544. doi: 10.1371/journal.pone.0206544 (PMC6248924; doi:10.1371/journal.pone.0206544)
Supplement: S1 File — (Tab 1) Details of all flagellins with >495 amino acids (the length of S. Typhimurium FliC) in the September 2017 release of UniProtKB. (Tab 2) Selected Oceanospiralles flagellins and species used to identify sequence homologies and repeats. (XLSX) [file pone.0206544.s001.xlsx]

## Sheet: All pf00669 proteins >495aa
Uniprot Entry	Entry name	Length (aa)	Organism	Protein names	Gene names
A0A0A2VST4	A0A0A2VST4_BEABA	2628	Beauveria bassiana D1-5	Flagellin	BBAD15_g10907
H5XV80	H5XV80_9FIRM	1965	Desulfosporosinus youngiae DSM 17734	Flagellin	DesyoDRAFT_2612
D2Z309	D2Z309_9BACT	1943	Dethiosulfovibrio peptidovorans DSM 11002	Flagellin	Dpep_0195
E3D0Q9	E3D0Q9_9BACT	1932	Aminomonas paucivorans DSM 12260	Flagellin	Apau_1461
A0A1V5I8G8	A0A1V5I8G8_9BACT	1815	Synergistetes bacterium ADurb.BinA166	Flagellin	hag BWY99_00695
G5ZWG6	G5ZWG6_9PROT	1675	SAR116 cluster alpha proteobacterium HIMB100	Flagellin	HIMB100_00003590
A0A117SGJ3	A0A117SGJ3_9FIRM	1652	Desulfosporosinus sp. BRH_c37	Flagellin	APF81_00410
R6QVI0	R6QVI0_9FIRM	1623	Butyrivibrio sp. CAG:318	Flagellin	BN606_01845
J9DI01	J9DI01_9PROT	1590	alpha proteobacterium IMCC14465	Flagellin	IMCC14465_13020
A0A160PGE8	A0A160PGE8_9RHIZ	1562	Methylobacterium populi	Flagellin hook in repeat-containing protein	MPPM_3782
A0A177I3B1	A0A177I3B1_9RHIZ	1562	Methylobacterium populi	Uncharacterized protein	AX289_06545
B1ZAE7	B1ZAE7_METPB	1562	Methylobacterium populi (strain ATCC BAA-705 / NCIMB 13946 / BJ001)	Flagellin hook IN repeat protein	Mpop_3880
A0A0X1SLI3	A0A0X1SLI3_9RHIZ	1562	Methylobacterium sp. AMS5	Flagellin hook protein	Y590_17500
Q1NR91	Q1NR91_9DELT	1558	delta proteobacterium MLMS-1	Flagellin	MldDRAFT_4532
V2RL92	V2RL92_9BACT	1514	Mucispirillum schaedleri ASF457	Uncharacterized protein	N508_00695
E6W2E0	E6W2E0_DESIS	1509	Desulfurispirillum indicum (strain ATCC BAA-1389 / S5)	Uncharacterized protein	Selin_1963
Q1NML3	Q1NML3_9DELT	1493	delta proteobacterium MLMS-1	Flagellin (Fragment)	MldDRAFT_2663
D9QTP8	D9QTP8_ACEAZ	1486	Acetohalobium arabaticum (strain ATCC 49924 / DSM 5501 / Z-7288)	Flagellin	Acear_0262
A0A0Q4WLB4	A0A0Q4WLB4_9RHIZ	1449	Methylobacterium sp. Leaf90	Uncharacterized protein	ASF36_04530
A0A1Y6D5E5	A0A1Y6D5E5_9GAMM	1381	Methylomagnum ishizawai	Flagellin	SAMN02949497_3146
G5ZZX8	G5ZZX8_9PROT	1342	SAR116 cluster alpha proteobacterium HIMB100	Flagellin	HIMB100_00015880
A0A1H6H5S2	A0A1H6H5S2_SELRU	1338	Selenomonas ruminantium	Flagellin	SAMN05216583_11335
Q1NR95	Q1NR95_9DELT	1327	delta proteobacterium MLMS-1	Flagellin	MldDRAFT_4529
Q1NJQ8	Q1NJQ8_9DELT	1327	delta proteobacterium MLMS-1	Flagellin	MldDRAFT_2052
A0A1Q6TS80	A0A1Q6TS80_9GAMM	1326	Acinetobacter sp. CAG:196_36_41	Flagellin	BHW62_05650
R5SWT8	R5SWT8_9GAMM	1325	Acinetobacter sp. CAG:196	Flagellin	BN527_01291
Q1NXR1	Q1NXR1_9DELT	1321	delta proteobacterium MLMS-1	Flagellin	MldDRAFT_1095
D4M6Z0	D4M6Z0_9BACT	1319	Fretibacterium fastidiosum	Flagellin and related hook-associated proteins	SY1_00340
A0A1G8PBS5	A0A1G8PBS5_9CLOT	1312	Proteiniclasticum ruminis	Flagellin	SAMN05421804_10554
G5ZZR7	G5ZZR7_9PROT	1303	SAR116 cluster alpha proteobacterium HIMB100	Flagellin	HIMB100_00015270
R5T1B0	R5T1B0_9GAMM	1296	Acinetobacter sp. CAG:196	Flagellin	BN527_01022
D4H4A2	D4H4A2_DENA2	1284	Denitrovibrio acetiphilus (strain DSM 12809 / N2460)	Flagellin	Dacet_2471
A3ZKY7	A3ZKY7_9PLAN	1281	Blastopirellula marina DSM 3645	Flagellin	DSM3645_08482
N2A8C6	N2A8C6_9FIRM	1278	Eubacterium plexicaudatum ASF492	Flagellin	C823_03141
A0A1F9PCE3	A0A1F9PCE3_9DELT	1251	Desulfobacterales bacterium RIFOXYA12_FULL_46_15	Flagellin	A2277_15380
A0A1F9N938	A0A1F9N938_9DELT	1251	Desulfobacula sp. GWF2_41_7	Flagellin	A2097_14920
A0A0D2J5A7	A0A0D2J5A7_9DELT	1245	Dethiosulfatarculus sandiegensis	Uncharacterized protein	X474_15190
A3ZKY3	A3ZKY3_9PLAN	1243	Blastopirellula marina DSM 3645	Probable flagellar hook-associated protein 3	DSM3645_08462
A0A1G4FLP1	A0A1G4FLP1_9FIRM	1235	Sporanaerobacter sp. PP17-6a	Flagellin	hag_4 PP176A_2137
A0A0Q5B6S6	A0A0Q5B6S6_9RHIZ	1232	Methylobacterium sp. Leaf123	Uncharacterized protein	ASF53_13830
Q1NT76	Q1NT76_9DELT	1207	delta proteobacterium MLMS-1	Flagellin	MldDRAFT_4808
W8FW24	W8FW24_9GAMM	1206	Thalassolituus oleivorans R6-15	Flagellin	R615_05030
A0A1E8CGP3	A0A1E8CGP3_9GAMM	1195	Pseudohongiella acticola	Flagellin	PHACT_13490
A0A0F9WGN5	A0A0F9WGN5_9ZZZZ	1195	marine sediment metagenome	Uncharacterized protein	LCGC14_0011480
M5DTT5	M5DTT5_9GAMM	1194	Thalassolituus oleivorans MIL-1	Flagellin	TOL_2530
A0A1L6KBM4	A0A1L6KBM4_9GAMM	1194	Thalassolituus oleivorans	Flagellin	CN03_05635
A0A176HMF7	A0A176HMF7_9GAMM	1190	Oleibacter sp. HI0075	Flagellin	A3746_10870
A4A2E7	A4A2E7_9PLAN	1190	Blastopirellula marina DSM 3645	Flagellin	DSM3645_25106
A0A1N7LLL1	A0A1N7LLL1_9GAMM	1190	Oleibacter marinus	Flagellin	SAMN05421686_10473
D3PA51	D3PA51_DEFDS	1168	Deferribacter desulfuricans (strain DSM 14783 / JCM 11476 / NBRC 101012 / SSM1)	Flagellin	DEFDS_2144
A0A1I4ZY24	A0A1I4ZY24_9CLOT	1156	Proteiniclasticum ruminis	Flagellin	SAMN04488695_102219
A0A1F9PCD1	A0A1F9PCD1_9DELT	1155	Desulfobacterales bacterium RIFOXYA12_FULL_46_15	Flagellar hook-associated protein 3	A2277_15420
A0A0F2SDV5	A0A0F2SDV5_9FIRM	1153	Peptococcaceae bacterium BRH_c23	Flagellin	VR66_14765
A0A1V0L4V6	A0A1V0L4V6_9BACL	1150	Sporosarcina sp. P33	Flagellin	SporoP33_12910
E4TJ94	E4TJ94_CALNY	1141	Calditerrivibrio nitroreducens (strain DSM 19672 / NBRC 101217 / Yu37-1)	Uncharacterized protein	Calni_0217
A0A0Q9M8N2	A0A0Q9M8N2_9BACL	1134	Paenibacillus sp. Soil750	Flagellin	ASL11_29130
Q6AMN5	Q6AMN5_DESPS	1128	Desulfotalea psychrophila (strain LSv54 / DSM 12343)	Flagellin	DP1661
A0A1F9L8G6	A0A1F9L8G6_9DELT	1126	Deltaproteobacteria bacterium RIFOXYD12_FULL_56_24	Flagellin	A2512_05760
A0A0S3QSU4	A0A0S3QSU4_THET7	1108	Thermosulfidibacter takaii (strain DSM 17441 / JCM 13301 / NBRC 103674 / ABI70S6)	Uncharacterized protein	flgL TST_0604
A0A1V4ISY7	A0A1V4ISY7_9CLOT	1101	Clostridium oryzae	Flagellin	hag_2 CLORY_15390
J9DWZ2	J9DWZ2_9PROT	1092	alpha proteobacterium IMCC14465	Flagellin	IMCC14465_13030
A0A1W1HEZ6	A0A1W1HEZ6_9DELT	1083	Desulfamplus magnetovallimortis	Flagellin	MTBBW1_2570003
A0A142Y0I8	A0A142Y0I8_9PLAN	1076	Pirellula sp. SH-Sr6A	Flagellin	fliC VN12_11475
A0A1F9MIW8	A0A1F9MIW8_9DELT	1075	Deltaproteobacteria bacterium RIFOXYA12_FULL_61_11	Uncharacterized protein	A2284_15220
A0A1F5Z2G7	A0A1F5Z2G7_9BACT	1056	Candidatus Glassbacteria bacterium RIFCSPLOWO2_12_FULL_58_11	Flagellar hook-associated protein 3	A3F83_06275
A0A0L6JT76	A0A0L6JT76_9FIRM	1046	Pseudobacteroides cellulosolvens ATCC 35603 = DSM 2933	Flagellin	Bccel_3896
A0A1W9T0M2	A0A1W9T0M2_9DELT	1040	Desulfobacteraceae bacterium 4572_130	Flagellin	B6I26_00435
H6QXN7	H6QXN7_9RICK	1039	Candidatus Midichloria mitochondrii	Flagellin	fliC
F7XW47	F7XW47_MIDMI	1039	Midichloria mitochondrii (strain IricVA)	Flagellin fliC	fliC midi_00596
A0A1X7ITY6	A0A1X7ITY6_9BACT	1035	Dethiosulfovibrio salsuginis	Flagellar hook-associated protein 3 FlgL	SAMN06275492_10549
A0A0C5VAK9	A0A0C5VAK9_9GAMM	1033	Gynuella sunshinyii YC6258	Flagellin	YC6258_04333
D2Z961	D2Z961_9BACT	1030	Dethiosulfovibrio peptidovorans DSM 11002	Flagellin domain protein	Dpep_1984
A0A1V5I5S0	A0A1V5I5S0_9BACT	1029	Synergistetes bacterium ADurb.BinA166	Flagellar hook-associated protein 3	flgL BWY99_01394
G5ZZR6	G5ZZR6_9PROT	1029	SAR116 cluster alpha proteobacterium HIMB100	Flagellin	HIMB100_00015260
A0A1S8TRE9	A0A1S8TRE9_9CLOT	1028	Clostridium sp. BL-8	Flagellin 1	fliC1 CLOBL_13530
R9M600	R9M600_9FIRM	1028	Oscillibacter sp. 1-3	Flagellin	C816_01304
A0A1F9NU68	A0A1F9NU68_9DELT	1027	Desulfobacula sp. RIFOXYA12_FULL_46_16	Flagellar hook-associated protein 3	A3J85_07405
G5ZZR5	G5ZZR5_9PROT	1027	SAR116 cluster alpha proteobacterium HIMB100	Flagellin	HIMB100_00015250
A0A1H6GMP5	A0A1H6GMP5_SELRU	1024	Selenomonas ruminantium	Flagellin	SAMN05216583_10543
E3CXD2	E3CXD2_9BACT	1021	Aminomonas paucivorans DSM 12260	Flagellin domain protein	Apau_1071
Q1N2Y3	Q1N2Y3_9GAMM	1020	Bermanella marisrubri	Flagellin	RED65_06563
K2CBR2	K2CBR2_9ZZZZ	1017	groundwater metagenome	Uncharacterized protein	ACD_39C00696G0001
A0A1F9QJQ7	A0A1F9QJQ7_9DELT	1017	Desulfobacula sp. RIFOXYB2_FULL_45_6	Flagellin (Fragment)	A3J80_09735
A0A1J5D0H0	A0A1J5D0H0_9BACT	1016	bacterium CG2_30_54_10	Flagellar hook-associated protein 3	AUK22_07470
R9KN41	R9KN41_9FIRM	1015	Lachnospiraceae bacterium A2	Flagellin	C810_03161
A0A1S9CSW3	A0A1S9CSW3_9FIRM	1015	Epulopiscium sp. Nele67-Bin004	Flagellin	ATN35_10190
H0USG6	H0USG6_9BACT	1013	Thermanaerovibrio velox DSM 12556	Flagellar hook-associated protein 3	TheveDRAFT_1131
A0A1V6ACZ4	A0A1V6ACZ4_9BACT	1012	bacterium ADurb.Bin157	Flagellar hook-associated protein FlgL	BWY02_00689
D1B9E9	D1B9E9_THEAS	1008	Thermanaerovibrio acidaminovorans (strain ATCC 49978 / DSM 6589 / Su883) (Selenomonas acidaminovorans)	Flagellin domain protein	Taci_0666
Q1NR20	Q1NR20_9DELT	1004	delta proteobacterium MLMS-1	Flagellin-like:Flagellin hook IN	MldDRAFT_4770
A0A1M6BN41	A0A1M6BN41_9FIRM	1004	Anaerovibrio lipolyticus DSM 3074	Flagellin	SAMN02745671_00818
D2R3T5	D2R3T5_PIRSD	1003	Pirellula staleyi (strain ATCC 27377 / DSM 6068 / ICPB 4128) (Pirella staleyi)	Flagellin	Psta_2369
A0A0B2K0J8	A0A0B2K0J8_9FIRM	999	Anaerovibrio lipolyticus	Flagellin	NZ47_04620
G7V5X1	G7V5X1_THELD	995	Thermovirga lienii (strain ATCC BAA-1197 / DSM 17291 / Cas60314)	Flagellin	Tlie_0130
A0A0B2K0T1	A0A0B2K0T1_9FIRM	989	Anaerovibrio lipolyticus	Flagellin	NZ47_04035
S9TIU2	S9TIU2_PHAFV	987	Phaeospirillum fulvum MGU-K5	Flagellin	K678_07552
A0A1X1Q713	A0A1X1Q713_9FIRM	986	Anaerovibrio sp. JC8	Flagellin	D081_1039
A0A1H6IKI6	A0A1H6IKI6_PHAFV	986	Phaeospirillum fulvum (Rhodospirillum fulvum)	Flagellin	SAMN04244559_02598
A0A1I3DRL9	A0A1I3DRL9_SELRU	984	Selenomonas ruminantium	Flagellin (Fragment)	SAMN04487861_107102
B8FTT3	B8FTT3_DESHD	984	Desulfitobacterium hafniense (strain DCB-2 / DSM 10664)	Flagellin	Dhaf_4167
G9XUM9	G9XUM9_DESHA	984	Desulfitobacterium hafniense DP7	Flagellin	HMPREF0322_04688
A0A1V5VIE7	A0A1V5VIE7_9BACT	983	bacterium ADurb.Bin236	Flagellin	hag_1 BWY28_00076
D6Z722	D6Z722_DESAT	983	Desulfurivibrio alkaliphilus (strain DSM 19089 / UNIQEM U267 / AHT2)	Flagellin hook IN repeat protein	DaAHT2_2344
A0A1U7M9W3	A0A1U7M9W3_9FIRM	983	Sporomusa sphaeroides DSM 2875	Flagellin	hag_2 hag SPSPH_46730 SSPH_04316
H8FQK8	H8FQK8_PHAMO	981	Phaeospirillum molischianum DSM 120	Flagellin	PHAMO_210157
G7V5I9	G7V5I9_THELD	974	Thermovirga lienii (strain ATCC BAA-1197 / DSM 17291 / Cas60314)	Flagellar hook-associated protein 3	Tlie_0070
G9X9U1	G9X9U1_9FIRM	969	Peptoanaerobacter stomatis	Uncharacterized protein	HMPREF9628_00032
G9X290	G9X290_9FIRM	969	Peptoanaerobacter stomatis	Uncharacterized protein	HMPREF9629_00513
A0A1M6AME6	A0A1M6AME6_9FIRM	969	Anaerovibrio lipolyticus DSM 3074	Flagellin	SAMN02745671_00431
A0A1M4SVD9	A0A1M4SVD9_9FIRM	968	Schwartzia succinivorans DSM 10502	Flagellin	SAMN02745190_00258
V9HVL9	V9HVL9_9FIRM	968	Peptoanaerobacter stomatis	Uncharacterized protein	HMPREF9630_01128
J6H9D2	J6H9D2_9FIRM	968	Peptoanaerobacter stomatis	Flagellin N-terminal domain protein	HMPREF1143_0134
A0A1D2QSC3	A0A1D2QSC3_9GAMM	962	Candidatus Endobugula sertula (Bugula neritina bacterial symbiont)	Flagellin	AB835_03270
A0A1D2QSA8	A0A1D2QSA8_9GAMM	961	Candidatus Endobugula sertula (Bugula neritina bacterial symbiont)	Flagellin	AB835_03275
I0GTU6	I0GTU6_SELRL	954	Selenomonas ruminantium subsp. lactilytica (strain NBRC 103574 / TAM6421)	Flagellin	SELR_24750
A0A1H0RG59	A0A1H0RG59_SELRU	953	Selenomonas ruminantium	Flagellin	SAMN05216366_11212
I0G4C8	I0G4C8_9BRAD	949	Bradyrhizobium sp. S23321	Flagellin	fliC5 S23_24020
A0A1C0X9K3	A0A1C0X9K3_CAMFE	948	Campylobacter fetus subsp. testudinum	Flagellin	CFT12S05168_04435
A0RNS5	A0RNS5_CAMFF	947	Campylobacter fetus subsp. fetus (strain 82-40)	Flagellin	CFF8240_0683
A0A0E1GHN8	A0A0E1GHN8_CAMFE	947	Campylobacter fetus subsp. fetus 04/554	Flagellin	flgL CFF04554_0692
I0G4C9	I0G4C9_9BRAD	947	Bradyrhizobium sp. S23321	Flagellin	fliC6 S23_24030
W0D6U4	W0D6U4_CAMFE	947	Campylobacter fetus subsp. venerealis cfvi03/293	Flagellin	flgL CFVI03293_0651
J4TD85	J4TD85_9FIRM	946	Peptostreptococcaceae bacterium AS15	Flagellin N-terminal domain protein	HMPREF1142_0267
A0A1I3DPB5	A0A1I3DPB5_SELRU	946	Selenomonas ruminantium	Flagellin	SAMN04487861_10763
A0A1T5J451	A0A1T5J451_9FIRM	946	[Eubacterium] yurii	Flagellin N-terminal helical region	SAMN02745115_00986
E0QLK2	E0QLK2_9FIRM	946	[Eubacterium] yurii subsp. margaretiae ATCC 43715	Bacterial flagellin domain protein	flgL HMPREF0379_1856
A0A1R1BTF0	A0A1R1BTF0_9BACL	946	Paenibacillus sp. FSL H7-0331	Flagellin	BK127_21155
V4YEX8	V4YEX8_9PROT	945	Betaproteobacteria bacterium MOLA814	A-type flagellin	fliC_2 MOLA814_02585
A0A1H0USY7	A0A1H0USY7_SELRU	944	Selenomonas ruminantium	Flagellin	SAMN05216366_1382
A0A1R1BTC4	A0A1R1BTC4_9BACL	939	Paenibacillus sp. FSL H7-0331	Flagellin	BK127_21150
Q0B0F4	Q0B0F4_SYNWW	936	Syntrophomonas wolfei subsp. wolfei (strain DSM 2245B / Goettingen)	Flagellin	Swol_0198
Q6N7G0	Q6N7G0_RHOPA	935	Rhodopseudomonas palustris (strain ATCC BAA-98 / CGA009)	Flagellin	RPA2297
A0A1V4QKX1	A0A1V4QKX1_9DELT	933	Desulfobacca sp. 4484_104	Uncharacterized protein	BZ151_08150
D6Z3H3	D6Z3H3_DESAT	933	Desulfurivibrio alkaliphilus (strain DSM 19089 / UNIQEM U267 / AHT2)	Flagellin	DaAHT2_1403
Q1JZQ0	Q1JZQ0_DESA6	932	Desulfuromonas acetoxidans (strain DSM 684 / 11070)	Flagellin	Dace_2542
A0A172SR84	A0A172SR84_CAMHY	931	Campylobacter hyointestinalis subsp. hyointestinalis LMG 9260	Flagellin	flgL CHH_0858
A0A0K9I9I3	A0A0K9I9I3_9DELT	930	Desulfocarbo indianensis	Flagellin	AAU61_16245
G4E6Y7	G4E6Y7_9GAMM	930	Thiorhodospira sibirica ATCC 700588	Flagellin	ThisiDRAFT_2066
A0A1X9T1Z2	A0A1X9T1Z2_9PROT	928	Campylobacter sp. RM8964	Flagellar hook-associated protein	flgL CVIC8964_1068
A0A1X9SXQ8	A0A1X9SXQ8_9PROT	927	Campylobacter sp. RM6137	Flagellar hook-associated protein	flgL CSUIS_1104
A0A1X9SNE9	A0A1X9SNE9_9PROT	927	Campylobacter lanienae NCTC 13004	Flagellar hook-associated protein	flgL CLAN_1029
A0A1M6LXG3	A0A1M6LXG3_9FIRM	925	Anaerocolumna jejuensis DSM 15929	Flagellin	SAMN02745136_00753
A0A1X9SRT6	A0A1X9SRT6_9PROT	924	Campylobacter sp. NCTC 13003	Flagellar hook-associated protein	flgL CIGN_0636
S6BWJ9	S6BWJ9_9GAMM	920	endosymbiont of unidentified scaly snail isolate Monju	Fused protein of flagellar hook-associated protein 1 FlgK and flagellar hook-associated protein 3 FlgL	flgKL EBS_0611
A0A1E4E0F1	A0A1E4E0F1_9RHIZ	920	Pelagibacterium sp. SCN 63-126	Flagellin	ABS74_05690
A0A1M3KD10	A0A1M3KD10_9RHIZ	920	Devosia sp. 63-57	Flagellin	BGO80_05825
A0A0F5LCA1	A0A0F5LCA1_9RHIZ	919	Devosia soli	Flagellin	VW35_05360
A0A087LUW9	A0A087LUW9_9RHIZ	918	Devosia riboflavina	Flagellin	JP75_24470
Q07I15	Q07I15_RHOP5	917	Rhodopseudomonas palustris (strain BisA53)	Uncharacterized protein	RPE_4499
D4M799	D4M799_9BACT	912	Fretibacterium fastidiosum	Flagellin	SY1_02170
A0A1X7J0K1	A0A1X7J0K1_9BACT	911	Dethiosulfovibrio salsuginis	Flagellin	SAMN06275492_10672
A0A1X7IU95	A0A1X7IU95_9BACT	908	Dethiosulfovibrio salsuginis	Flagellin	SAMN06275492_10545
A0A1W1HBB1	A0A1W1HBB1_9DELT	902	Desulfamplus magnetovallimortis	Flagellin	MTBBW1_1980013
F2LY21	F2LY21_HIPMA	900	Hippea maritima (strain ATCC 700847 / DSM 10411 / MH2)	Flagellin	Hipma_0309
D4MAP1	D4MAP1_9BACT	898	Fretibacterium fastidiosum	Flagellin	SY1_22410
Q02C75	Q02C75_SOLUE	896	Solibacter usitatus (strain Ellin6076)	Flagellin	Acid_0329
Q02C77	Q02C77_SOLUE	896	Solibacter usitatus (strain Ellin6076)	Flagellin	Acid_0327
A0A0Q8ISI5	A0A0Q8ISI5_9RHIZ	893	Devosia sp. Root685	Flagellin	ASD83_01545
B3QFI0	B3QFI0_RHOPT	892	Rhodopseudomonas palustris (strain TIE-1)	Flagellin	Rpal_2540
E6VHF3	E6VHF3_RHOPX	892	Rhodopseudomonas palustris (strain DX-1)	Flagellin	Rpdx1_1420
A0A0N1LT58	A0A0N1LT58_9BRAD	891	Rhodopseudomonas sp. AAP120	Flagellin	IP86_06590
I4BV73	I4BV73_ACEMN	891	Acetomicrobium mobile (strain ATCC BAA-54 / DSM 13181 / JCM 12221 / NGA) (Acetomicrobium mobile)	Flagellar hook-associated protein 3	Anamo_0526
E6VEN2	E6VEN2_RHOPX	891	Rhodopseudomonas palustris (strain DX-1)	Flagellin	Rpdx1_3607
A0A1Y0HL51	A0A1Y0HL51_9PROT	890	Sulfurospirillum sp. SL2-1	Flagellin	Sdiek1_1650
B3QIZ2	B3QIZ2_RHOPT	888	Rhodopseudomonas palustris (strain TIE-1)	Flagellin	Rpal_4452
A0A0N0KJA9	A0A0N0KJA9_9BRAD	888	Rhodopseudomonas sp. AAP120	Flagellin	IP86_08405
Q6N2W9	Q6N2W9_RHOPA	888	Rhodopseudomonas palustris (strain ATCC BAA-98 / CGA009)	Flagellin	RPA3929
A0A1F9MNZ6	A0A1F9MNZ6_9DELT	888	Deltaproteobacteria bacterium RIFOXYD12_FULL_53_23	Flagellin	A2520_08405
Q2ITF2	Q2ITF2_RHOP2	888	Rhodopseudomonas palustris (strain HaA2)	Flagellin	RPB_3814
Q07RG1	Q07RG1_RHOP5	887	Rhodopseudomonas palustris (strain BisA53)	Flagellin	RPE_1523
E6VHG8	E6VHG8_RHOPX	887	Rhodopseudomonas palustris (strain DX-1)	Flagellin	Rpdx1_1435
A0A1I3IH36	A0A1I3IH36_SELRU	886	Selenomonas ruminantium	Flagellin (Fragment)	SAMN04487861_1501
A0A0N9ZVT2	A0A0N9ZVT2_9RHOB	886	Celeribacter marinus	Flagellin	IMCC12053_128
B3QIX8	B3QIX8_RHOPT	886	Rhodopseudomonas palustris (strain TIE-1)	Flagellin	Rpal_4438
Q6N2Y3	Q6N2Y3_RHOPA	886	Rhodopseudomonas palustris (strain ATCC BAA-98 / CGA009)	Flagellin	RPA3915
Q2ITG6	Q2ITG6_RHOP2	886	Rhodopseudomonas palustris (strain HaA2)	Flagellin	RPB_3800
A0A0N0KJB3	A0A0N0KJB3_9BRAD	885	Rhodopseudomonas sp. AAP120	Flagellin	IP86_08475
Q07RF9	Q07RF9_RHOP5	885	Rhodopseudomonas palustris (strain BisA53)	Flagellin	RPE_1525
W7L8E9	W7L8E9_BACFI	885	Bacillus firmus DS1	Flagellin	PBF_08038
A0A0P1FGT7	A0A0P1FGT7_9RHOB	882	Thalassobacter stenotrophicus	Flagellin	hag THS5294_01174
B6AYX8	B6AYX8_9RHOB	882	Rhodobacteraceae bacterium HTCC2083	Flagellin	flaA RB2083_2399
A0A1F9L5T0	A0A1F9L5T0_9DELT	882	Deltaproteobacteria bacterium RIFOXYD12_FULL_56_24	Flagellin	A2512_03190
A0A0T5XBW2	A0A0T5XBW2_9BACT	882	Acetomicrobium hydrogeniformans ATCC BAA-1850	Flagellar hook-associated protein 3	HMPREF1705_03119
A0A099TRA9	A0A099TRA9_9HELI	882	Helicobacter sp. MIT 11-5569	Flagellar hook protein FlgL	LS70_09995
A0A099T9C6	A0A099T9C6_9RHOB	882	Thalassobacter sp. 16PALIMAR09	Flagellin	PM04_07970
B9L5W4	B9L5W4_NAUPA	881	Nautilia profundicola (strain ATCC BAA-1463 / DSM 18972 / AmH)	Flagellin	NAMH_1358
A0A1V6ADG4	A0A1V6ADG4_9BACT	879	bacterium ADurb.Bin157	Flagellin	hag_1 BWY02_00692
R4YSZ8	R4YSZ8_OLEAN	877	Oleispira antarctica RB-8	Flagellin	OLEAN_C12030
A0A0B0PZY4	A0A0B0PZY4_9PROT	877	Sulfurospirillum sp. MES	Flagellin	OA34_09035
A0A0N1MPT3	A0A0N1MPT3_9HELI	874	Helicobacter pullorum	Flagellar hook protein FlgL	HPU229334_02025
A0A1C0VZT3	A0A1C0VZT3_9HELI	874	Helicobacter pullorum	Flagellar biosynthesis protein FlgL	A7X13_07890
C5ZWV2	C5ZWV2_9HELI	874	Helicobacter canadensis MIT 98-5491	Flagellar hook-associated protein	flgL HCAN_0906
C5EXS7	C5EXS7_9HELI	874	Helicobacter pullorum MIT 98-5489	Flagellar hook-associated protein FlgL family protein	HPMG_00154
A0A1J5CPE1	A0A1J5CPE1_9BACT	871	bacterium CG2_30_54_10	Flagellin	AUK22_07485
Q0B0F9	Q0B0F9_SYNWW	870	Syntrophomonas wolfei subsp. wolfei (strain DSM 2245B / Goettingen)	Flagellin and related hook-associated proteins-like protein	Swol_0193
R5SCL8	R5SCL8_9GAMM	868	Acinetobacter sp. CAG:196	Flagellin	BN527_01523
A0A1H6AAG7	A0A1H6AAG7_9FIRM	866	Butyrivibrio sp. Su6	Flagellin	SAMN02910276_03036
A0A061JUX2	A0A061JUX2_PSEST	863	Pseudomonas stutzeri KOS6	Flagellin	B597_003740
A0A0S3QV97	A0A0S3QV97_THET7	861	Thermosulfidibacter takaii (strain DSM 17441 / JCM 13301 / NBRC 103674 / ABI70S6)	Flagellin	TST_1468
F0SJV5	F0SJV5_RUBBR	859	Rubinisphaera brasiliensis (strain ATCC 49424 / DSM 5305 / JCM 21570 / NBRC 103401 / IFAM 1448) (Planctomyces brasiliensis)	Flagellin	Plabr_1023
A0A1M7SJB5	A0A1M7SJB5_9FIRM	857	Butyrivibrio hungatei DSM 14810	Flagellin	SAMN02745247_01893
A0A1Z9I2C1	A0A1Z9I2C1_9GAMM	857	Cellvibrionales bacterium TMED157	Flagellin	CBD17_05790
A0A1D9NZE5	A0A1D9NZE5_9FIRM	857	Butyrivibrio hungatei	Flagellin	bhn_I0663
A0A099UHU9	A0A099UHU9_9HELI	857	Helicobacter apodemus	Flagellar hook protein FlgL (Fragment)	LS72_02185
Q6AJQ8	Q6AJQ8_DESPS	857	Desulfotalea psychrophila (strain LSv54 / DSM 12343)	Flagellin	DP2693
A0A099UE50	A0A099UE50_9HELI	855	Helicobacter typhlonius	Flagellar hook-associated protein FlgL	BN2458_PEG0657
A0A099BQY7	A0A099BQY7_9HELI	855	Helicobacter sp. MIT 03-1614	Flagellar hook protein FlgL	flgL LS66_05530
Q7VFI1	Q7VFI1_HELHP	855	Helicobacter hepaticus (strain ATCC 51449 / 3B1)	Flagellar hook-associated protein FlgL	flgL HH_1695
A0A099DNE3	A0A099DNE3_9HELI	855	Helicobacter jaachi	Flagellar hook protein FlgL	flgL LS71_06230
A0A0Q6BHT7	A0A0Q6BHT7_9RHIZ	855	Aureimonas sp. Leaf454	Flagellin	ASG43_12870
I7GYZ0	I7GYZ0_9HELI	855	Helicobacter cinaedi CCUG 18818 = ATCC BAA-847	Flagellar hook-associated protein	flgL HCBAA847_0893
A0A099TJE6	A0A099TJE6_9HELI	855	Helicobacter sp. MIT 05-5293	Flagellar hook protein FlgL	flgL LS68_06600
A0A099BCU8	A0A099BCU8_9HELI	853	Helicobacter japonicus	Flagellar hook protein FlgL	flgL LS65_08790
A0A1D9FK91	A0A1D9FK91_9CLOT	851	Clostridium formicaceticum	Flagellin	BJL90_07235
M3N1G6	M3N1G6_HELPX	851	Helicobacter pylori GAM201Ai	Putative flagellar hook-associated protein FlgL	HMPREF1403_01118
M3QFT7	M3QFT7_HELPX	851	Helicobacter pylori GAM265BSii	Putative flagellar hook-associated protein FlgL	HMPREF1421_00188
M3LG02	M3LG02_HELPX	851	Helicobacter pylori GAM114Ai	Putative flagellar hook-associated protein FlgL	HMPREF1396_00810
V8CEB1	V8CEB1_9HELI	850	Helicobacter canis NCTC 12740	Uncharacterized protein	HMPREF2087_01589
N2BKW9	N2BKW9_9HELI	850	Helicobacter bilis WiWa	Uncharacterized protein	C826_01071
A0A099TYQ8	A0A099TYQ8_9HELI	850	Helicobacter muridarum	Flagellar hook protein FlgL	flgL LS73_00760
A0A099VIW8	A0A099VIW8_9HELI	850	Helicobacter trogontum	Flagellar hook protein FlgL	flgL LS80_06755
A0A099VHY5	A0A099VHY5_9HELI	850	Helicobacter trogontum	Flagellar hook protein FlgL	flgL LS81_07190
C3XFB2	C3XFB2_9HELI	850	Helicobacter bilis ATCC 43879	Uncharacterized protein	HRAG_00758
A0A1Q2LEC6	A0A1Q2LEC6_9HELI	850	Helicobacter bilis	Flagellar hook protein FlgL	flgL XJ32_00255
A0A099B8K3	A0A099B8K3_9HELI	850	Helicobacter saguini	Flagellar hook protein FlgL	flgL LS64_10795
A0A099V9N0	A0A099V9N0_9HELI	850	Helicobacter bilis	Flagellar hook protein FlgL	flgL LS79_01100
T1D0C1	T1D0C1_9HELI	849	Helicobacter fennelliae MRY12-0050	Flagellar hook-associated protein FlgL	HFN_0875
E6W7B9	E6W7B9_DESIS	849	Desulfurispirillum indicum (strain ATCC BAA-1389 / S5)	Flagellin	Selin_1553
A0A1B8J5U7	A0A1B8J5U7_9HELI	849	Helicobacter sp. CLO-3	Flagellar biosynthesis protein FlgL	flgL BA723_02275 BKN38_02810
V8CAR3	V8CAR3_9HELI	847	Helicobacter macacae MIT 99-5501	Uncharacterized protein	HMPREF2086_00847
A0A1T4NRW0	A0A1T4NRW0_9RHIZ	847	Aurantimonas sp. USBA 369	Flagellin	SAMN05428963_103151
I2DEY3	I2DEY3_HELPX	846	Helicobacter pylori XZ274	Flagellar hook-associated protein FlgL	flgL MWE_0375
A6DBP0	A6DBP0_9PROT	846	Caminibacter mediatlanticus TB-2	Flagellin	flgL CMTB2_06971
Q7MA33	Q7MA33_WOLSU	846	Wolinella succinogenes (strain ATCC 29543 / DSM 1740 / LMG 7466 / NCTC 11488 / FDC 602W) (Vibrio succinogenes)	FLAGELLIN B HOMOLOG (FLA)	WS0498
Q4JMQ4	Q4JMQ4_9BACT	845	uncultured bacterium BAC17H8	Flagellin	fliC
A0A0K2Y0D7	A0A0K2Y0D7_9HELI	844	Helicobacter ailurogastricus	Flagellar hook-associated protein FlgL	HAL07_04940
A0A0K2XUU0	A0A0K2XUU0_HELHE	844	Helicobacter heilmannii	Flagellar hook-associated protein FlgL	HHE06_07580
A0A0K2Y5E6	A0A0K2Y5E6_HELHE	844	Helicobacter heilmannii	Flagellar hook-associated protein FlgL	HHE01_12270
A0A0K2XTI8	A0A0K2XTI8_HELHE	844	Helicobacter heilmannii	Flagellar hook-associated protein FlgL	HHE03_10310
A3J9S7	A3J9S7_9ALTE	844	Marinobacter sp. ELB17	Flagellin	MELB17_18344
A0A0K2X6T6	A0A0K2X6T6_9HELI	844	Helicobacter ailurogastricus	Flagellar hook-associated protein FlgL	HAL011_09270 HAL013_03910 HAL09_01190
A0A1V4WAC8	A0A1V4WAC8_9FIRM	843	Pelotomaculum sp. PtaB.Bin104	Flagellar hook-associated protein 3	flgL_1 A4E53_00076
E7AA70	E7AA70_HELFC	843	Helicobacter felis (strain ATCC 49179 / NCTC 12436 / CS1)	Flagellar hook-associated protein 3	flgL Hfelis_05580
F8KSC8	F8KSC8_HELBC	843	Helicobacter bizzozeronii (strain CIII-1)	Flagellar hook-associated protein FlgL	HBZC1_07110
E7G387	E7G387_9HELI	843	Helicobacter suis HS5	Flagellar hook-associated protein FlgL	flgL HSUHS5_0396
A0A1F7TFL8	A0A1F7TFL8_9BACT	843	Candidatus Tectomicrobia bacterium RIFCSPLOWO2_02_FULL_70_19	Flagellar hook-associated protein 3	A3I72_16885
A0A1W1H9W3	A0A1W1H9W3_9DELT	843	Desulfamplus magnetovallimortis	Flagellin	MTBBW1_1730003
H5XYS1	H5XYS1_9FIRM	843	Desulfosporosinus youngiae DSM 17734	Flagellin	DesyoDRAFT_4673
A0A1F7TMX1	A0A1F7TMX1_9BACT	843	Candidatus Tectomicrobia bacterium RIFCSPLOWO2_12_FULL_69_37	Flagellar hook-associated protein 3	A3J27_15215
A0A1V5U5X9	A0A1V5U5X9_9BACT	842	bacterium ADurb.Bin243	Flagellar hook-associated protein 3	flgL BWY32_03641
A0A1H6GHZ9	A0A1H6GHZ9_SELRU	840	Selenomonas ruminantium	Flagellin	SAMN05216583_10288
E6W5P1	E6W5P1_DESIS	840	Desulfurispirillum indicum (strain ATCC BAA-1389 / S5)	Flagellin	Selin_1337
A0A101D050	A0A101D050_9GAMM	840	Halomonas sp. 54_146	Flagellin	fliC XD36_3035
E1S7G0	E1S7G0_HELP9	839	Helicobacter pylori (strain 908)	Flagellar hook-associated protein	flgL hp908_0310
A0A1B1U6Y5	A0A1B1U6Y5_9HELI	839	Helicobacter sp. MIT 01-6242	Uncharacterized protein	BBW65_06385
F8AAQ7	F8AAQ7_THEID	839	Thermodesulfatator indicus (strain DSM 15286 / JCM 11887 / CIR29812)	Flagellin	Thein_0451
A0A0N0KB14	A0A0N0KB14_9PROT	837	alpha proteobacterium AAP38	Uncharacterized protein	IP70_01755
Q4JMQ5	Q4JMQ5_9BACT	837	uncultured bacterium BAC17H8	Flagellin	fliC
A0A0Q5GHU3	A0A0Q5GHU3_9RHIZ	836	Aureimonas sp. Leaf324	Flagellin	ASF65_12050
A0A1B8W0X0	A0A1B8W0X0_9BACI	834	Bacillus sp. FJAT-26390	Flagellin	A7975_23275
E6W5P2	E6W5P2_DESIS	833	Desulfurispirillum indicum (strain ATCC BAA-1389 / S5)	Flagellin	Selin_1338
E6W4Z9	E6W4Z9_DESIS	833	Desulfurispirillum indicum (strain ATCC BAA-1389 / S5)	Flagellin	Selin_1240
A0A0Q6CA78	A0A0Q6CA78_9RHIZ	832	Aureimonas sp. Leaf454	Flagellin	ASG43_21665
J2WE97	J2WE97_9BRAD	832	Bradyrhizobium sp. YR681	Flagellin/flagellar hook associated protein (Fragment)	PMI42_05683
E6W3D9	E6W3D9_DESIS	831	Desulfurispirillum indicum (strain ATCC BAA-1389 / S5)	Flagellin	Selin_2173
D3UHH3	D3UHH3_HELM1	829	Helicobacter mustelae (strain ATCC 43772 / LMG 18044 / NCTC 12198 / 12198) (Campylobacter mustelae)	Flagellar hook-associated protein 3	flgL HMU06870
C8W1D2	C8W1D2_DESAS	829	Desulfotomaculum acetoxidans (strain ATCC 49208 / DSM 771 / VKM B-1644)	Flagellin	Dtox_0662
E6NQK7	E6NQK7_HELPQ	828	Helicobacter pylori (strain F57)	Flagellar hook-associated protein FlgL	flgL HPF57_0349
T5DBS4	T5DBS4_HELPX	828	Helicobacter pylori GC26	Flagellar hook-associated protein FlgL	flgL N410_02515
I9V1J3	I9V1J3_HELPX	828	Helicobacter pylori Hp H-11	Flagellar hook-associated protein FlgL	flgL HPHPH11_0545
J0RX44	J0RX44_HELPX	828	Helicobacter pylori Hp P-8b	Flagellar-hook associated protein 3	HPHPP8B_0402
T2SSM3	T2SSM3_HELPX	828	Helicobacter pylori PZ5026	Flagellar hook-associated protein FlgL	flgL L932_08335
K2JG69	K2JG69_HELPX	828	Helicobacter pylori R030b	Flagellar-hook associated protein 3	OUE_0396
M3MZR1	M3MZR1_HELPX	828	Helicobacter pylori GAM245Ai	Putative flagellar hook-associated protein FlgL	HMPREF1408_00594
J0DBL4	J0DBL4_HELPX	828	Helicobacter pylori Hp H-6	Flagellar hook-associated protein 3 FlgL	flgL HPHPH6_0404
M3SCI1	M3SCI1_HELPX	828	Helicobacter pylori GAM93Bi	Putative flagellar hook-associated protein FlgL	HMPREF1429_01246
I9SVY9	I9SVY9_HELPX	828	Helicobacter pylori Hp H-36	Flagellar hook-associated protein	flgL HPHPH36_0446
T5CFM3	T5CFM3_HELPX	828	Helicobacter pylori FD430	Flagellar hook-associated protein FlgL	flgL N403_01040
J0BYG2	J0BYG2_HELPX	828	Helicobacter pylori Hp H-44	Flagellar hook-associated protein	flgL HPHPH44_0397
J0C829	J0C829_HELPX	828	Helicobacter pylori Hp H-45	Flagellar-hook associated protein 3	flgL HPHPH45_0195
K7Y8V5	K7Y8V5_HELPX	828	Helicobacter pylori Aklavik86	Flagellar hook-associated protein FlgL	flgL HPAKL86_05420
K2JX54	K2JX54_HELPX	828	Helicobacter pylori R036d	Flagellar-hook associated protein 3	OUI_0303
I9PWT5	I9PWT5_HELPX	828	Helicobacter pylori NQ4216	Flagellar hook-associated protein 3 FlgL	flgL HPNQ4216_0496
Q1CUK8	Q1CUK8_HELPH	828	Helicobacter pylori (strain HPAG1)	Putative flagellar-hook associated protein 3	HPAG1_0297
I0ZBL3	I0ZBL3_HELPX	828	Helicobacter pylori NCTC 11637 = CCUG 17874 = ATCC 43504	Flagellar hook-associated protein FlgL	flgL HP17_05185
A0A0E0W9T6	A0A0E0W9T6_HELPX	828	Helicobacter pylori Shi169	Flagellar hook-associated protein FlgL	flgL HPSH169_01660
J0DZG5	J0DZG5_HELPX	828	Helicobacter pylori Hp H-19	Flagellar hook-associated protein	flgL HPHPH19_0536
J0JQC1	J0JQC1_HELPX	828	Helicobacter pylori NQ4161	Putative FLAGELLAR-HOOK ASSOCIATED PROTEIN 3	HPNQ4161_0380
I9U1U5	I9U1U5_HELPX	828	Helicobacter pylori Hp A-16	Flagellar hook-associated protein	flgL HPHPA16_0406
J0MB64	J0MB64_HELPX	828	Helicobacter pylori Hp A-8	Flagellar hook-associated protein	flgL HPHPA8_0211
M3MJP7	M3MJP7_HELPX	828	Helicobacter pylori GAM120Ai	Putative flagellar hook-associated protein FlgL	HMPREF1401_01118
J0AQV3	J0AQV3_HELPX	828	Helicobacter pylori Hp P-3b	Flagellar-hook associated protein 3	HPHPP3B_0311
M5YHT7	M5YHT7_HELPX	828	Helicobacter pylori GAMchJs124i	Putative flagellar hook-associated protein FlgL	HMPREF1434_01555
T0F5T8	T0F5T8_HELPX	828	Helicobacter pylori UM084	Flagellar hook-associated protein FlgL	flgL N203_00930
K2KU12	K2KU12_HELPX	828	Helicobacter pylori R046Wa	Flagellar-hook associated protein 3	OUO_0994
I9PUG1	I9PUG1_HELPX	828	Helicobacter pylori CPY6271	Flagellar hook-associated protein FlgL	flgL HPCPY6271_0598
T5CYP8	T5CYP8_HELPX	828	Helicobacter pylori FD577	Flagellar hook-associated protein FlgL	flgL N406_01085
J0N4U6	J0N4U6_HELPX	828	Helicobacter pylori Hp H-4	Flagellar hook-associated protein	flgL HPHPH4_0411
R4Q637	R4Q637_HELPX	828	Helicobacter pylori UM037	Flagellar hook protein FlgL	flgL K750_03050
T5CZU5	T5CZU5_HELPX	828	Helicobacter pylori FD568	Flagellar hook-associated protein FlgL	flgL N405_01215
E1PY15	E1PY15_HELPM	828	Helicobacter pylori (strain SJM180)	Flagellar hook-associated protein FlgL	flgL HPSJM_01590
J0UHB9	J0UHB9_HELPX	828	Helicobacter pylori Hp M9	Flagellar hook-associated protein	flgL HPHPM9_0434
E6NNG1	E6NNG1_HELPL	828	Helicobacter pylori (strain F32)	Flagellar hook-associated protein FlgL	flgL HPF32_0305
F4D4H0	F4D4H0_HELPX	828	Helicobacter pylori 83	Flagellar hook-associated protein FlgL	flgL HMPREF0462_0352
B6JKM4	B6JKM4_HELP2	828	Helicobacter pylori (strain P12)	Flagellar-hook associated protein 3	flgL HPP12_0294
I9R289	I9R289_HELPX	828	Helicobacter pylori NQ4110	Flagellar hook-associated protein	flgL HPNQ4110_0503
O25068	O25068_HELPY	828	Helicobacter pylori (strain ATCC 700392 / 26695) (Campylobacter pylori)	Flagellin B homolog (Fla)	HP_0295
M3PRB9	M3PRB9_HELPX	828	Helicobacter pylori GAM246Ai	Putative flagellar hook-associated protein FlgL	HMPREF1409_00305
T0E6T8	T0E6T8_HELPX	828	Helicobacter pylori UM111	Flagellar hook-associated protein FlgL	flgL N206_00245
J0QF23	J0QF23_HELPX	828	Helicobacter pylori Hp P-11	Flagellar hook-associated protein	flgL HPHPP11_0365
A0A1V3AI76	A0A1V3AI76_HELPX	828	Helicobacter pylori (Campylobacter pylori)	Flagellar biosynthesis protein FlgL	flgL BZK28_04210
A0A0L0PEM4	A0A0L0PEM4_HELPX	828	Helicobacter pylori (Campylobacter pylori)	Flagellar hook protein FlgL	flgL ACM24_07040
A0A0K9MQG9	A0A0K9MQG9_HELPX	828	Helicobacter pylori (Campylobacter pylori)	Flagellar hook protein FlgL	flgL AC784_05975
A0A1V3B539	A0A1V3B539_HELPX	828	Helicobacter pylori (Campylobacter pylori)	Flagellar biosynthesis protein FlgL	flgL BZK23_02155
A0A1V3BM56	A0A1V3BM56_HELPX	828	Helicobacter pylori (Campylobacter pylori)	Flagellar biosynthesis protein FlgL	flgL BZK24_00570
A0A0M9W7S4	A0A0M9W7S4_HELPX	828	Helicobacter pylori (Campylobacter pylori)	Flagellar biosynthesis protein FlgL	flgL AM497_01840
A0A0L6D9R6	A0A0L6D9R6_HELPX	828	Helicobacter pylori (Campylobacter pylori)	Flagellar hook protein FlgL	flgL AEY53_02345
A0A0K9MRN2	A0A0K9MRN2_HELPX	828	Helicobacter pylori (Campylobacter pylori)	Flagellar hook protein FlgL	flgL AC782_05215
A0A0K9N7C6	A0A0K9N7C6_HELPX	828	Helicobacter pylori (Campylobacter pylori)	Flagellar hook protein FlgL	flgL AC785_01470
A0A0L0PYP4	A0A0L0PYP4_HELPX	828	Helicobacter pylori (Campylobacter pylori)	Flagellar hook protein FlgL	flgL ACM28_07385
A0A0L0Q4N4	A0A0L0Q4N4_HELPX	828	Helicobacter pylori (Campylobacter pylori)	Flagellar hook protein FlgL	flgL ACM29_02410
A0A1Q2RXP7	A0A1Q2RXP7_HELPX	828	Helicobacter pylori (Campylobacter pylori)	Flagellar hook-associated protein FlgL	flgL HPMKF3_0351
A0A0B2EM99	A0A0B2EM99_HELPX	828	Helicobacter pylori (Campylobacter pylori)	Flagellar hook protein FlgL	flgL HPY173_01250
A0A0L0PG53	A0A0L0PG53_HELPX	828	Helicobacter pylori (Campylobacter pylori)	Flagellar hook protein FlgL	flgL ACM23_04290
A0A1V3B9N9	A0A1V3B9N9_HELPX	828	Helicobacter pylori (Campylobacter pylori)	Flagellar biosynthesis protein FlgL	flgL BZK22_03485
A0A0M8NWA1	A0A0M8NWA1_HELPX	828	Helicobacter pylori (Campylobacter pylori)	Flagellar biosynthesis protein FlgL	flgL AM498_02830
A0A1V3AF09	A0A1V3AF09_HELPX	828	Helicobacter pylori (Campylobacter pylori)	Flagellar biosynthesis protein FlgL	flgL BZK19_00095
A0A1V3BAK8	A0A1V3BAK8_HELPX	828	Helicobacter pylori (Campylobacter pylori)	Flagellar biosynthesis protein FlgL	flgL BZK17_05945
A0A0J8H316	A0A0J8H316_HELPX	828	Helicobacter pylori (Campylobacter pylori)	Flagellar hook protein FlgL	flgL AB891_02215
A0A1V3AHJ4	A0A1V3AHJ4_HELPX	828	Helicobacter pylori (Campylobacter pylori)	Flagellar biosynthesis protein FlgL	flgL BZK18_06515
A0A1Q2QS94	A0A1Q2QS94_HELPX	828	Helicobacter pylori (Campylobacter pylori)	Flagellar hook-associated protein FlgL	flgL HPF63_0326
A0A0L0QWC8	A0A0L0QWC8_HELPX	828	Helicobacter pylori (Campylobacter pylori)	Flagellar hook protein FlgL	flgL ACM37_07805
A0A1V3BFP9	A0A1V3BFP9_HELPX	828	Helicobacter pylori (Campylobacter pylori)	Flagellar biosynthesis protein FlgL	flgL BZK25_06225
A0A0L0PDE8	A0A0L0PDE8_HELPX	828	Helicobacter pylori (Campylobacter pylori)	Flagellar hook protein FlgL	flgL ACM22_01450
A0A0T6M7H5	A0A0T6M7H5_HELPX	828	Helicobacter pylori (Campylobacter pylori)	Flagellar biosynthesis protein FlgL	flgL AOD76_0201455
A0A1V3ARR2	A0A1V3ARR2_HELPX	828	Helicobacter pylori (Campylobacter pylori)	Flagellar biosynthesis protein FlgL	flgL BZK27_02550
A0A0L6D7V3	A0A0L6D7V3_HELPX	828	Helicobacter pylori (Campylobacter pylori)	Flagellar hook protein FlgL	flgL AEY52_03700
A0A1Q2SA70	A0A1Q2SA70_HELPX	828	Helicobacter pylori (Campylobacter pylori)	Flagellar hook-associated protein FlgL	flgL HPMKM5_0306
A0A0L6DEY3	A0A0L6DEY3_HELPX	828	Helicobacter pylori (Campylobacter pylori)	Flagellar hook protein FlgL	flgL AEY55_02875
A0A0M8NVG2	A0A0M8NVG2_HELPX	828	Helicobacter pylori (Campylobacter pylori)	Flagellar biosynthesis protein FlgL	flgL AM496_00625
A0A0S1XM47	A0A0S1XM47_HELPX	828	Helicobacter pylori (Campylobacter pylori)	Flagellar biosynthesis protein FlgL	flgL OA23_01575
A0A1Q2PMS5	A0A1Q2PMS5_HELPX	828	Helicobacter pylori (Campylobacter pylori)	Flagellar hook-associated protein FlgL	flgL HPF210_0342
J0IZZ6	J0IZZ6_HELPX	828	Helicobacter pylori NQ4200	Flagellar hook-associated protein	flgL HPNQ4200_0199
A0A1A9H6A9	A0A1A9H6A9_HELPX	828	Helicobacter pylori (Campylobacter pylori)	Flagellar hook protein FlgL	flgL AA976_01805
A0A0L0PRI6	A0A0L0PRI6_HELPX	828	Helicobacter pylori (Campylobacter pylori)	Flagellar hook protein FlgL	flgL ACM26_06730
A0A1V3AX49	A0A1V3AX49_HELPX	828	Helicobacter pylori (Campylobacter pylori)	Flagellar biosynthesis protein FlgL	flgL BZK20_05145
A0A1Q2SEX4	A0A1Q2SEX4_HELPX	828	Helicobacter pylori (Campylobacter pylori)	Flagellar hook-associated protein FlgL	flgL HPMKM6_0323
A0A1A9H2L0	A0A1A9H2L0_HELPX	828	Helicobacter pylori (Campylobacter pylori)	Flagellar hook protein FlgL	flgL EE66_04830
A0A1V3AAU3	A0A1V3AAU3_HELPX	828	Helicobacter pylori (Campylobacter pylori)	Flagellar biosynthesis protein FlgL	flgL BV499_02290
M3QIL1	M3QIL1_HELPX	828	Helicobacter pylori GAM254Ai	Putative flagellar hook-associated protein FlgL	HMPREF1415_00375
J0TC76	J0TC76_HELPX	828	Helicobacter pylori Hp M4	Flagellar hook-associated protein	flgL HPHPM4_0514
M3LI79	M3LI79_HELPX	828	Helicobacter pylori GAM231Ai	Putative flagellar hook-associated protein FlgL	HMPREF1405_00137
I9Y0Z4	I9Y0Z4_HELPX	828	Helicobacter pylori CPY1124	Flagellar hook-associated protein FlgL	flgL HPCPY1124_0535
E6NJZ3	E6NJZ3_HELPK	828	Helicobacter pylori (strain F30)	Flagellar hook-associated protein FlgL	flgL HPF30_0999
A0A0B2ER88	A0A0B2ER88_HELPX	828	Helicobacter pylori (Campylobacter pylori)	Flagellar hook protein FlgL	flgL HPY207_05945
A0A0J8H3V2	A0A0J8H3V2_HELPX	828	Helicobacter pylori (Campylobacter pylori)	Flagellar hook protein FlgL	flgL AB991_06575
A0A1Q2P713	A0A1Q2P713_HELPX	828	Helicobacter pylori (Campylobacter pylori)	Flagellar hook-associated protein FlgL	flgL HPF17_0933
A0A0B2E7Z0	A0A0B2E7Z0_HELPX	828	Helicobacter pylori (Campylobacter pylori)	Flagellar hook protein FlgL	flgL HPY1846_03795
A0A0B2E1Z8	A0A0B2E1Z8_HELPX	828	Helicobacter pylori (Campylobacter pylori)	Flagellar hook protein FlgL	flgL HPY1198_00570
A0A1Q4ILR9	A0A1Q4ILR9_HELPX	828	Helicobacter pylori (Campylobacter pylori)	Flagellar biosynthesis protein FlgL	flgL AV921_0200765
A0A0B2EP36	A0A0B2EP36_HELPX	828	Helicobacter pylori (Campylobacter pylori)	Flagellar hook protein FlgL	flgL HPY655_04510
A0A024C7N5	A0A024C7N5_HELPX	828	Helicobacter pylori (Campylobacter pylori)	Flagellar hook protein FlgL	flgL EG63_01530
A0A1Q2R9Z3	A0A1Q2R9Z3_HELPX	828	Helicobacter pylori (Campylobacter pylori)	Flagellar hook-associated protein FlgL	flgL HPF75_0329
A0A1Q2RT03	A0A1Q2RT03_HELPX	828	Helicobacter pylori (Campylobacter pylori)	Flagellar hook-associated protein FlgL	flgL HPMKF10_0361
A0A1Q2R626	A0A1Q2R626_HELPX	828	Helicobacter pylori (Campylobacter pylori)	Flagellar hook-associated protein FlgL	flgL HPF72_0329
A0A1A9H7G2	A0A1A9H7G2_HELPX	828	Helicobacter pylori (Campylobacter pylori)	Flagellar hook protein FlgL	flgL AA973_01455
A0A1Q2S699	A0A1Q2S699_HELPX	828	Helicobacter pylori (Campylobacter pylori)	Flagellar hook-associated protein FlgL	flgL HPMKM1_0322
A0A0B2EW94	A0A0B2EW94_HELPX	828	Helicobacter pylori (Campylobacter pylori)	Flagellar hook protein FlgL	flgL HPY499_00100
A0A1V3AYJ9	A0A1V3AYJ9_HELPX	828	Helicobacter pylori (Campylobacter pylori)	Flagellar biosynthesis protein FlgL	flgL BZK21_02410
A0A0K9MW71	A0A0K9MW71_HELPX	828	Helicobacter pylori (Campylobacter pylori)	Flagellar hook protein FlgL	flgL AC783_00570
A0A1Q2QDW1	A0A1Q2QDW1_HELPX	828	Helicobacter pylori (Campylobacter pylori)	Flagellar hook-associated protein FlgL	flgL HPF38_0336
A0A0L6D703	A0A0L6D703_HELPX	828	Helicobacter pylori (Campylobacter pylori)	Flagellar hook protein FlgL	flgL AEY54_03180
A0A1A9GTL7	A0A1A9GTL7_HELPX	828	Helicobacter pylori (Campylobacter pylori)	Flagellar hook protein FlgL	flgL AA974_01310
A0A0L0QCA2	A0A0L0QCA2_HELPX	828	Helicobacter pylori (Campylobacter pylori)	Flagellar hook protein FlgL	flgL ACM31_03070
A0A0L0QIW6	A0A0L0QIW6_HELPX	828	Helicobacter pylori (Campylobacter pylori)	Flagellar hook protein FlgL	flgL ACM32_00720
A0A1Q2PK40	A0A1Q2PK40_HELPX	828	Helicobacter pylori (Campylobacter pylori)	Flagellar hook-associated protein FlgL	flgL HPF20_0931
A0A1Q9JBA0	A0A1Q9JBA0_HELPX	828	Helicobacter pylori (Campylobacter pylori)	Flagellar biosynthesis protein FlgL	flgL BIZ48_00885
A0A1Q4N0P3	A0A1Q4N0P3_HELPX	828	Helicobacter pylori (Campylobacter pylori)	Flagellar biosynthesis protein FlgL	flgL AOD77_0200790
A0A1Q2RQ57	A0A1Q2RQ57_HELPX	828	Helicobacter pylori (Campylobacter pylori)	Flagellar hook-associated protein FlgL	flgL HPF94_0933
A0A0L0PMM6	A0A0L0PMM6_HELPX	828	Helicobacter pylori (Campylobacter pylori)	Flagellar hook protein FlgL	flgL ACM25_04420
A0A0B2E8T9	A0A0B2E8T9_HELPX	828	Helicobacter pylori (Campylobacter pylori)	Flagellar hook protein FlgL	flgL HPY1786_01375
A0A0K9N442	A0A0K9N442_HELPX	828	Helicobacter pylori (Campylobacter pylori)	Flagellar hook protein FlgL	flgL AC786_03260
A0A1Q2PSG5	A0A1Q2PSG5_HELPX	828	Helicobacter pylori (Campylobacter pylori)	Flagellar hook-associated protein FlgL	flgL HPF211_0320
T2T601	T2T601_HELPX	828	Helicobacter pylori PZ5004	Flagellar hook-associated protein FlgL	flgL L930_00320
A0A1Q2QMM1	A0A1Q2QMM1_HELPX	828	Helicobacter pylori (Campylobacter pylori)	Flagellar hook-associated protein FlgL	flgL HPF55_0328
A0A0B2EJ98	A0A0B2EJ98_HELPX	828	Helicobacter pylori (Campylobacter pylori)	Flagellar hook protein FlgL	flgL HPY228_03240
A0A1Q2RED9	A0A1Q2RED9_HELPX	828	Helicobacter pylori (Campylobacter pylori)	Flagellar hook-associated protein FlgL	flgL HPF78_0338
A0A0S1XRP9	A0A0S1XRP9_HELPX	828	Helicobacter pylori (Campylobacter pylori)	Flagellar biosynthesis protein FlgL	flgL APV63_01475
R4QCC2	R4QCC2_HELPX	828	Helicobacter pylori UM066	Flagellar hook protein FlgL	flgL K751_05965
I9X3Q3	I9X3Q3_HELPX	828	Helicobacter pylori Hp P-23	Flagellar hook-associated protein 3 FlgL	flgL HPHPP23_0717
E6S537	E6S537_HELPF	828	Helicobacter pylori (strain 35A)	Flagellar hook-associated protein FlgL	flgL HMPREF4655_20538
M3MC86	M3MC86_HELPX	828	Helicobacter pylori GAM101Biv	Putative flagellar hook-associated protein FlgL	HMPREF1392_01248
M3PQ59	M3PQ59_HELPX	828	Helicobacter pylori GAM249T	Putative flagellar hook-associated protein FlgL	HMPREF1410_00830
T5DEY9	T5DEY9_HELPX	828	Helicobacter pylori FD719	Flagellar hook-associated protein FlgL	flgL N409_01930
K2KVS7	K2KVS7_HELPX	828	Helicobacter pylori R32b	Flagellar-hook associated protein 3	OUG_0830
I9XYY2	I9XYY2_HELPX	828	Helicobacter pylori CPY1962	Flagellar-hook associated protein 3	flgL HPCPY1962_0547
B5ZA61	B5ZA61_HELPG	828	Helicobacter pylori (strain G27)	Putative flagellar-hook associated protein 3	flgL HPG27_274
I9YTB7	I9YTB7_HELPX	828	Helicobacter pylori Hp P-15b	Flagellar-hook associated protein 3	HPHPP15B_0946
K2K2Y4	K2K2Y4_HELPX	828	Helicobacter pylori R018c	Flagellar-hook associated protein 3	OUC_0488
Q9ZME0	Q9ZME0_HELPJ	828	Helicobacter pylori (strain J99 / ATCC 700824) (Campylobacter pylori J99)	Putative FLAGELLAR-HOOK ASSOCIATED PROTEIN 3 (HAP3)	flgL jhp_0280
T0F1X5	T0F1X5_HELPX	828	Helicobacter pylori UM065	Flagellar hook-associated protein FlgL	flgL N200_00825
I9RZU9	I9RZU9_HELPX	828	Helicobacter pylori Hp H-24	Flagellar hook-associated protein	flgL HPHPH24_0507
J0RNA3	J0RNA3_HELPX	828	Helicobacter pylori Hp P-4c	Flagellar-hook associated protein 3	HPHPP4C_0547
I9QM91	I9QM91_HELPX	828	Helicobacter pylori NQ4053	Flagellar hook-associated protein	flgL HPNQ4053_0394
I9YC09	I9YC09_HELPX	828	Helicobacter pylori Hp H-5b	Flagellar-hook associated protein 3	HPHPH5B_0400
J0K1V9	J0K1V9_HELPX	828	Helicobacter pylori Hp A-5	Flagellar hook-associated protein	flgL HPHPA5_0415
M5A823	M5A823_HELPX	828	Helicobacter pylori OK310	Flagellar hook-associated protein FlgL	flgL HPOK310_0301
E8QNC9	E8QNC9_HELPR	828	Helicobacter pylori (strain Lithuania75)	Flagellar hook-associated protein FlgL	flgL HPLT_01520
J0FSH1	J0FSH1_HELPX	828	Helicobacter pylori Hp P-25	Flagellar-hook associated protein 3	HPHPP25_0605
T5DB53	T5DB53_HELPX	828	Helicobacter pylori FD662	Flagellar hook-associated protein FlgL	flgL N407_03915
I9X6F5	I9X6F5_HELPX	828	Helicobacter pylori Hp P-16	Flagellar hook-associated protein FlgL	flgL HPHPP16_0286
T5CZ59	T5CZ59_HELPX	828	Helicobacter pylori FD703	Flagellar hook-associated protein FlgL	flgL N408_01595
I9VYQ0	I9VYQ0_HELPX	828	Helicobacter pylori Hp P-1	Flagellar-hook associated protein 3	HPHPP1_0544
N4TAE1	N4TAE1_HELPX	828	Helicobacter pylori Hp A-11	Flagellar-hook associated protein 3	HPHPA11_0566
J0Q984	J0Q984_HELPX	828	Helicobacter pylori Hp P-15	Flagellar hook-associated protein 3 FlgL	flgL HPHPP15_0676
K8GRY1	K8GRY1_HELPX	828	Helicobacter pylori GAM100Ai	Putative flagellar hook-associated protein FlgL	HMPREF1391_01246
I9RY90	I9RY90_HELPX	828	Helicobacter pylori Hp A-20	Flagellar hook-associated protein	flgL HPHPA20_0428
J0A6U1	J0A6U1_HELPX	828	Helicobacter pylori Hp A-9	Flagellar hook-associated protein FlgL	flgL HPHPA9_0357
J0PZH4	J0PZH4_HELPX	828	Helicobacter pylori Hp P-4	Flagellar-hook associated protein 3	HPHPP4_0510
M3MCQ9	M3MCQ9_HELPX	828	Helicobacter pylori GAM103Bi	Putative flagellar hook-associated protein FlgL	HMPREF1393_01047
I9XE07	I9XE07_HELPX	828	Helicobacter pylori Hp P-74	Flagellar hook-associated protein 3 FlgL	flgL HPHPP74_1000
A0A060PQV7	A0A060PQV7_HELPX	828	Helicobacter pylori NY40	Flagellar hook-associated protein FlgL	NY40_0924
J0ABP7	J0ABP7_HELPX	828	Helicobacter pylori Hp A-17	Flagellar hook-associated protein	flgL HPHPA17_0399
I9Z1F8	I9Z1F8_HELPX	828	Helicobacter pylori Hp P-25c	Flagellar-hook associated protein 3	HPHPP25C_0440
I9SYZ5	I9SYZ5_HELPX	828	Helicobacter pylori Hp H-41	Flagellar hook-associated protein	flgL HPHPH41_0378
J0NH23	J0NH23_HELPX	828	Helicobacter pylori Hp H-9	Flagellar hook-associated protein 3 FlgL	flgL HPHPH9_0297
M4ZI63	M4ZI63_HELPX	828	Helicobacter pylori OK113	Flagellar hook-associated protein FlgL	flgL HPOK113_0304
J0G7F0	J0G7F0_HELPX	828	Helicobacter pylori Hp H-24c	Flagellar-hook associated protein 3	HPHPH24C_0393
I9XNL4	I9XNL4_HELPX	828	Helicobacter pylori Hp H-24b	Flagellar-hook associated protein 3	HPHPH24B_0403
U4RL55	U4RL55_HELPX	828	Helicobacter pylori UM085	Flagellar hook-associated protein FlgL	flgL N204_00840
J0PEC1	J0PEC1_HELPX	828	Helicobacter pylori Hp H-34	Flagellar hook-associated protein	flgL HPHPH34_0639
J0CC14	J0CC14_HELPX	828	Helicobacter pylori Hp A-6	Flagellar hook-associated protein	flgL HPHPA6_0374
H8H5R4	H8H5R4_HELPX	828	Helicobacter pylori ELS37	Flagellar hook-associated protein FlgL	flgL HPELS_05255
T9X3Z1	T9X3Z1_HELPX	828	Helicobacter pylori GAM117Ai	Putative flagellar hook-associated protein FlgL	HMPREF1398_00609
J0NZK3	J0NZK3_HELPX	828	Helicobacter pylori Hp H-18	Putative FLAGELLAR-HOOK ASSOCIATED PROTEIN 3	HPHPH18_0398
T2SEB6	T2SEB6_HELPX	828	Helicobacter pylori PZ5086	Flagellar hook-associated protein FlgL	flgL L935_04245
T2STK4	T2STK4_HELPX	828	Helicobacter pylori PZ5056	Flagellar hook-associated protein FlgL	flgL L933_08125
K2LCM3	K2LCM3_HELPX	828	Helicobacter pylori R038b	Flagellar-hook associated protein 3	OUM_0384
X2HRI8	X2HRI8_HELPX	828	Helicobacter pylori oki112	Flagellar hook-associated protein FlgL	flgL HPOKI112_01765
D0JYJ6	D0JYJ6_HELP5	828	Helicobacter pylori (strain 52)	Flagellar hook-associated protein FlgL	flgL HPKB_0306
J0RKJ5	J0RKJ5_HELPX	828	Helicobacter pylori Hp P-4d	Flagellar-hook associated protein 3	HPHPP4D_0546
M5YBU3	M5YBU3_HELPX	828	Helicobacter pylori GAMchJs117Ai	Putative flagellar hook-associated protein FlgL	HMPREF1433_00771
J0TH16	J0TH16_HELPX	828	Helicobacter pylori Hp M5	Flagellar hook-associated protein	flgL HPHPM5_0538
M7SXI7	M7SXI7_HELPX	828	Helicobacter pylori Hp H-1	Flagellar-hook associated protein 3	HPHPH1_0361
J0J835	J0J835_HELPX	828	Helicobacter pylori NQ4076	Flagellar hook-associated protein FlgL	flgL HPNQ4076_0374
M3NR56	M3NR56_HELPX	828	Helicobacter pylori GAM121Aii	Putative flagellar hook-associated protein FlgL	HMPREF1402_00991
E8QKW3	E8QKW3_HELP4	828	Helicobacter pylori (strain Gambia94/24)	Flagellar hook-associated protein FlgL	flgL HPGAM_01655
M7S9R3	M7S9R3_HELPX	828	Helicobacter pylori CPY1662	Flagellar-hook associated protein 3	HPCPY1662_0548
G2M363	G2M363_HELPX	828	Helicobacter pylori Puno120	Flagellar hook-associated protein FlgL	flgL HPPN120_01500
U4R8G1	U4R8G1_HELPX	828	Helicobacter pylori UM067	Flagellar hook-associated protein FlgL	flgL N202_02215
M3P1I3	M3P1I3_HELPX	828	Helicobacter pylori GAM239Bi	Putative flagellar hook-associated protein FlgL	HMPREF1406_01105
I9Z9N9	I9Z9N9_HELPX	828	Helicobacter pylori Hp M1	Flagellar hook-associated protein	flgL HPHPM1_0509
A0A1Y3E3F0	A0A1Y3E3F0_HELPX	828	Helicobacter pylori SS1	Flagellar hook-associated protein FlgL	flgL X568_05590
K2L6X3	K2L6X3_HELPX	828	Helicobacter pylori R037c	Flagellar-hook associated protein 3	OUK_0537
A0A024BUB5	A0A024BUB5_HELPX	828	Helicobacter pylori J166	Flagellar hook protein FlgL	flgL EG65_01540
J0A2C6	J0A2C6_HELPX	828	Helicobacter pylori Hp A-4	Flagellar hook-associated protein	flgL HPHPA4_0408
U4WRT6	U4WRT6_HELPX	828	Helicobacter pylori CG-IMSS-2012	Flagellar hook-associated protein FlgL	flgL H500_05210
J0T7L7	J0T7L7_HELPX	828	Helicobacter pylori Hp M3	Flagellar hook-associated protein	flgL HPHPM3_0508
J0IRM2	J0IRM2_HELPX	828	Helicobacter pylori Hp P-41	Flagellar hook-associated protein	flgL HPHPP41_0460
D7FF67	D7FF67_HELP3	828	Helicobacter pylori (strain B8)	Flagellar hook-associated protein 3 FlgL	flgL HPB8_1267
I9Z1L5	I9Z1L5_HELPX	828	Helicobacter pylori Hp P-25d	Flagellar-hook associated protein 3	HPHPP25D_0782
M3LSA7	M3LSA7_HELPX	828	Helicobacter pylori GAM118Bi	Putative flagellar hook-associated protein FlgL	HMPREF1399_01674
I9ZFP5	I9ZFP5_HELPX	828	Helicobacter pylori Hp M2	Flagellar hook-associated protein	flgL HPHPM2_0376
T2SXB7	T2SXB7_HELPX	828	Helicobacter pylori PZ5080	Flagellar hook-associated protein FlgL	flgL L934_07470
A0A1U9ISL6	A0A1U9ISL6_HELPX	828	Helicobacter pylori SS1	Flagellar hook-associated protein 3	flgL HPYLSS1_00284
I9SKM1	I9SKM1_HELPX	828	Helicobacter pylori Hp H-30	Flagellar hook-associated protein	flgL HPHPH30_0396
J0A7M6	J0A7M6_HELPX	828	Helicobacter pylori Hp P-30	Flagellar hook-associated protein FlgL	flgL HPHPP30_0961
M3MW71	M3MW71_HELPX	828	Helicobacter pylori GAM115Ai	Putative flagellar hook-associated protein FlgL	HMPREF1397_00902
M3T8H3	M3T8H3_HELPX	828	Helicobacter pylori HP260Bi	Putative flagellar hook-associated protein FlgL	HMPREF1452_00661
M3MDN3	M3MDN3_HELPX	828	Helicobacter pylori GAM119Bi	Putative flagellar hook-associated protein FlgL	HMPREF1400_01444
G2MDY0	G2MDY0_HELPX	828	Helicobacter pylori SNT49	Flagellar hook-associated protein FlgL	flgL HPSNT_01660
M7RXV9	M7RXV9_HELPX	828	Helicobacter pylori UMB_G1	Flagellar-hook associated protein 3	A607_0538
J0NQJ0	J0NQJ0_HELPX	828	Helicobacter pylori Hp H-10	Flagellar hook-associated protein	flgL HPHPH10_0394
I9VPG2	I9VPG2_HELPX	828	Helicobacter pylori Hp H-21	Flagellar hook-associated protein	flgL HPHPH21_0360
T0DAY2	T0DAY2_HELPX	828	Helicobacter pylori UM038	Flagellar hook-associated protein FlgL	flgL N199_02885
J0TXU9	J0TXU9_HELPX	828	Helicobacter pylori Hp P-26	Flagellar hook-associated protein	flgL HPHPP26_0404
C7BYN5	C7BYN5_HELPB	828	Helicobacter pylori (strain B38)	Flagellar hook-associated protein 3 (HAP3) (Hook-filament junction protein)	flgL HELPY_0301
T5CFM0	T5CFM0_HELPX	828	Helicobacter pylori FD423	Flagellar hook-associated protein FlgL	flgL N402_02575
J0N7A3	J0N7A3_HELPX	828	Helicobacter pylori Hp H-3	Flagellar hook-associated protein	flgL HPHPH3_0407
U4RGM7	U4RGM7_HELPX	828	Helicobacter pylori UM077	Flagellar hook-associated protein FlgL	flgL N205_00930
A0A1Q2PE03	A0A1Q2PE03_HELPX	828	Helicobacter pylori (Campylobacter pylori)	Flagellar hook-associated protein FlgL	flgL HPF209_0332
A0A1Q9G4P4	A0A1Q9G4P4_HELPX	828	Helicobacter pylori (Campylobacter pylori)	Flagellar biosynthesis protein FlgL	flgL BHU51_00715
A0A1V3AEP4	A0A1V3AEP4_HELPX	828	Helicobacter pylori (Campylobacter pylori)	Flagellar biosynthesis protein FlgL	flgL BZK26_00820
T5CR51	T5CR51_HELPX	828	Helicobacter pylori FD535	Flagellar hook-associated protein FlgL	flgL N411_02145
I0EVN4	I0EVN4_HELPX	828	Helicobacter pylori HUP-B14	Flagellar hook-associated protein FlgL	flgL HPB14_01460
I9S171	I9S171_HELPX	828	Helicobacter pylori Hp H-27	Flagellar hook-associated protein 3 FlgL	flgL HPHPH27_0975
M3RYD2	M3RYD2_HELPX	828	Helicobacter pylori GAM83Bi	Putative flagellar hook-associated protein FlgL	HMPREF1427_01504
K7Y4H9	K7Y4H9_HELPX	828	Helicobacter pylori Aklavik117	Flagellar hook-associated protein FlgL	flgL HPAKL117_01470
J0IWK5	J0IWK5_HELPX	828	Helicobacter pylori NQ4228	Flagellar hook-associated protein	flgL HPNQ4228_0678
I9QUF4	I9QUF4_HELPX	828	Helicobacter pylori NQ4044	Flagellar hook-associated protein	flgL HPNQ4044_0423
J0LNN2	J0LNN2_HELPX	828	Helicobacter pylori Hp H-42	Flagellar hook-associated protein	flgL HPHPH42_0343
T5CQT3	T5CQT3_HELPX	828	Helicobacter pylori FD506	Flagellar hook-associated protein FlgL	flgL N404_00975
V5NME6	V5NME6_HELPX	828	Helicobacter pylori BM012S	Flagellar hook-associated protein FlgL	U064_0636
I9Y0B7	I9Y0B7_HELPX	828	Helicobacter pylori Hp P-1b	Flagellar-hook associated protein 3	HPHPP1B_0570
K2LJP0	K2LJP0_HELPX	828	Helicobacter pylori R056a	Flagellar-hook associated protein 3	OUS_0571
T0G4B9	T0G4B9_HELPX	828	Helicobacter pylori UM114	Flagellar hook-associated protein FlgL	flgL N207_03820
I9QAX5	I9QAX5_HELPX	828	Helicobacter pylori NQ4099	Flagellar hook-associated protein FlgL	flgL HPNQ4099_0493
M3RNT1	M3RNT1_HELPX	828	Helicobacter pylori GAM80Ai	Putative flagellar hook-associated protein FlgL	HMPREF1426_01532
V6L9P1	V6L9P1_HELPX	828	Helicobacter pylori X47-2AL	Flagellar hook-associated protein FlgL	flgL N871_01790
J0PXD6	J0PXD6_HELPX	828	Helicobacter pylori Hp P-3	Flagellar-hook associated protein 3	HPHPP3_0408
E8QEL9	E8QEL9_HELP7	828	Helicobacter pylori (strain India7)	Flagellar hook-associated protein FlgL	flgL HPIN_01345
J0KY94	J0KY94_HELPX	828	Helicobacter pylori Hp H-28	Flagellar hook-associated 3	flgL HPHPH28_0563
J0MQF9	J0MQF9_HELPX	828	Helicobacter pylori Hp A-26	Flagellar hook-associated protein FlgL	flgL HPHPA26_0337
I9YAP8	I9YAP8_HELPX	828	Helicobacter pylori CPY3281	Flagellar hook-associated protein 3	flgL HPCPY3281_0341
I9YXV9	I9YXV9_HELPX	828	Helicobacter pylori Hp P-13b	Flagellar-hook associated protein 3	HPHPP13B_0410
T2STD9	T2STD9_HELPX	828	Helicobacter pylori PZ5024	Flagellar hook-associated protein FlgL	flgL L931_00185
I0EGL4	I0EGL4_HELPX	828	Helicobacter pylori PeCan18	Flagellar hook-associated protein FlgL	flgL HPPC18_01485
A0A0M0MVY7	A0A0M0MVY7_HELPX	828	Helicobacter pylori (Campylobacter pylori)	Flagellar biosynthesis protein FlgL	flgL AK968_00535 AP069_0201005
A0A1W0VPN1	A0A1W0VPN1_HELPX	828	Helicobacter pylori (Campylobacter pylori)	Flagellar biosynthesis protein FlgL	flgL BW246_01890 BZL55_02660
A0A083YCT6	A0A083YCT6_HELPX	828	Helicobacter pylori (Campylobacter pylori)	Flagellar biosynthesis protein FlgL (Flagellar hook protein FlgL)	flgL BB434_02010 GZ76_08095
J0F019	J0F019_HELPX	828	Helicobacter pylori Hp P-8	Flagellar hook-associated protein	flgL HPHPP8_0401
A0A0B2DRY5	A0A0B2DRY5_HELPX	828	Helicobacter pylori (Campylobacter pylori)	Flagellar hook protein FlgL	flgL HPY1089_06640 HPY1152_05665
J0E9T1	J0E9T1_HELPX	828	Helicobacter pylori Hp H-23	Flagellar hook-associated protein	flgL HPHPH23_0523
M5YKM2	M5YKM2_HELPX	828	Helicobacter pylori GAMchJs136i	Putative flagellar hook-associated protein FlgL	HMPREF1436_01466
J0LMZ1	J0LMZ1_HELPX	828	Helicobacter pylori Hp H-43	Flagellar hook-associated protein FlgL	flgL HPHPH43_1118
J0IHD3	J0IHD3_HELPX	828	Helicobacter pylori CPY6311	Flagellar hook-associated protein FlgL	flgL HPCPY6311_0336
I9W167	I9W167_HELPX	828	Helicobacter pylori Hp P-2	Flagellar-hook associated protein 3	HPHPP2_0400
D0IRG3	D0IRG3_HELP1	828	Helicobacter pylori (strain 51)	Flagellar-hook associated protein 3	flgL KHP_0292
J0KIB0	J0KIB0_HELPX	828	Helicobacter pylori Hp H-16	Flagellar hook-associated protein	flgL HPHPH16_0608
M7SIP7	M7SIP7_HELPX	828	Helicobacter pylori CCHI 33	Flagellar-hook associated protein 3	A608_0402
E1Q556	E1Q556_HELPP	828	Helicobacter pylori (strain PeCan4)	Flagellar hook-associated protein FlgL	flgL HPPC_01500
J0MI92	J0MI92_HELPX	828	Helicobacter pylori Hp A-14	Flagellar hook-associated protein	flgL HPHPA14_0274
T2SA14	T2SA14_HELPX	827	Helicobacter pylori SouthAfrica50	Flagellin domain protein	HPSA50_1577
A0A1A9HDM6	A0A1A9HDM6_HELPX	827	Helicobacter pylori (Campylobacter pylori)	Flagellar hook protein FlgL	flgL AA977_01470
Q17YA1	Q17YA1_HELAH	827	Helicobacter acinonychis (strain Sheeba)	Flagellar hook-associated protein FlgL	flgL Hac_0555
A0A0C1QFT3	A0A0C1QFT3_9RICK	827	Candidatus Jidaibacter acanthamoeba	Flagellin	NF27_HS00160
E8QV35	E8QV35_HELPW	827	Helicobacter pylori (strain SouthAfrica7)	Flagellar hook-associated protein FlgL	flgL HPSA_01500
D6XNR0	D6XNR0_HELPV	826	Helicobacter pylori (strain v225d)	Uncharacterized protein	HPV225_0313
G2M959	G2M959_HELPX	826	Helicobacter pylori Puno135	Flagellar hook-associated protein FlgL	flgL HPPN135_01520
B9XTN2	B9XTN2_HELPX	826	Helicobacter pylori 98-10	Uncharacterized protein	HP9810_1g27
A0A0L0PX00	A0A0L0PX00_HELPX	826	Helicobacter pylori (Campylobacter pylori)	Flagellar hook protein FlgL	flgL ACM27_01145
A0A086RSR7	A0A086RSR7_HELPX	826	Helicobacter pylori (Campylobacter pylori)	Flagellar hook protein FlgL	flgL JM68_02760
A0A1Q4ITU2	A0A1Q4ITU2_HELPX	826	Helicobacter pylori (Campylobacter pylori)	Flagellar biosynthesis protein FlgL	flgL AV920_0202365
A0A1Q2QIH5	A0A1Q2QIH5_HELPX	826	Helicobacter pylori (Campylobacter pylori)	Flagellar hook-associated protein FlgL	flgL HPF51_0296
A0A1A9GV99	A0A1A9GV99_HELPX	826	Helicobacter pylori (Campylobacter pylori)	Flagellar hook protein FlgL	flgL AA971_01270
I9Z5R0	I9Z5R0_HELPX	826	Helicobacter pylori Hp P-28b	Flagellar-hook associated protein 3	HPHPP28B_0305
L8VW05	L8VW05_HELPX	826	Helicobacter pylori A45	Flagellar hook-associated protein FlgL	flgL C528_03727
T0DM06	T0DM06_HELPX	826	Helicobacter pylori UM023	Flagellar hook-associated protein FlgL	flgL N197_03440
E6NCP0	E6NCP0_HELPI	826	Helicobacter pylori (strain F16)	Flagellar hook-associated protein FlgL	flgL HPF16_0303
X2IIN6	X2IIN6_HELPX	826	Helicobacter pylori oki673	Flagellar hook-associated protein FlgL	flgL HPOKI673_01590
H0J598	H0J598_9GAMM	824	Halomonas sp. GFAJ-1	Flagellin	MOY_14082
A0A0Q4NZY5	A0A0Q4NZY5_9RHIZ	824	Devosia sp. Leaf64	Flagellin	ASE94_06480
A0A1G3TJG7	A0A1G3TJG7_9HELI	824	Sulfurimonas sp. RIFOXYB12_FULL_35_9	Uncharacterized protein	A2345_05415
A0A172SW96	A0A172SW96_CAMHY	823	Campylobacter hyointestinalis subsp. lawsonii	Flagellin	flgL CHL_0852
A0A1F9NU55	A0A1F9NU55_9DELT	823	Desulfobacula sp. RIFOXYA12_FULL_46_16	Flagellin	A3J85_07370
J7J057	J7J057_DESMD	823	Desulfosporosinus meridiei (strain ATCC BAA-275 / DSM 13257 / NCIMB 13706 / S10)	Flagellin	Desmer_3928
A0A0Q4X6M4	A0A0Q4X6M4_9RHIZ	822	Methylobacterium sp. Leaf93	Flagellin	ASF26_10410
I0EU14	I0EU14_HELCM	822	Helicobacter cetorum (strain ATCC BAA-540 / MIT 99-5656)	Flagellar hook-associated protein FlgL	flgL HCD_07200
I0EPC1	I0EPC1_HELC0	821	Helicobacter cetorum (strain ATCC BAA-429 / MIT 00-7128)	Flagellar hook-associated protein FlgL	flgL HCW_07660
A0A1S2DJT0	A0A1S2DJT0_9GAMM	820	Salinicola sp. MIT1003	Flagellin	BC443_01710
A0A0S4R9S9	A0A0S4R9S9_CAMFE	820	Campylobacter fetus subsp. fetus	Flagellin	flgL ERS686654_00265
A0A0S4RL18	A0A0S4RL18_CAMFE	820	Campylobacter fetus subsp. fetus	Flagellin	flgL ERS686655_00404
A0A0S4RGL4	A0A0S4RGL4_CAMFE	819	Campylobacter fetus subsp. fetus	Flagellin	flgL ERS739223_00379
M3NLS1	M3NLS1_HELPX	817	Helicobacter pylori GAM270ASi	Putative flagellar hook-associated protein FlgL	HMPREF1423_01070
M3RIB6	M3RIB6_HELPX	817	Helicobacter pylori GAMchJs106B	Putative flagellar hook-associated protein FlgL	HMPREF1431_00639
M3LII5	M3LII5_HELPX	817	Helicobacter pylori GAM244Ai	Flagellar hook-associated protein FlgL	HMPREF1407_01518
J0MTU3	J0MTU3_HELPX	817	Helicobacter pylori Hp A-27	Flagellar hook-associated protein 3 FlgL	flgL HPHPA27_0292
J0U4L3	J0U4L3_HELPX	817	Helicobacter pylori Hp P-62	Flagellar hook-associated protein	flgL HPHPP62_0312
M3LKR1	M3LKR1_HELPX	817	Helicobacter pylori GAM105Ai	Putative flagellar hook-associated protein FlgL	HMPREF1394_00713
M3QXB0	M3QXB0_HELPX	817	Helicobacter pylori GAM264Ai	Putative flagellar hook-associated protein FlgL	HMPREF1420_01214
M3PDM0	M3PDM0_HELPX	817	Helicobacter pylori GAM71Ai	Putative flagellar hook-associated protein FlgL	HMPREF1425_00047
M3TF71	M3TF71_HELPX	817	Helicobacter pylori HP260BFii	Putative flagellar hook-associated protein FlgL	HMPREF1451_01095
M3QJT0	M3QJT0_HELPX	817	Helicobacter pylori GAM42Ai	Putative flagellar hook-associated protein FlgL	HMPREF1424_01460
M3RCH8	M3RCH8_HELPX	817	Helicobacter pylori GAM96Ai	Putative flagellar hook-associated protein FlgL	HMPREF1430_01118
M5YH14	M5YH14_HELPX	817	Helicobacter pylori GAMchJs114i	Putative flagellar hook-associated protein FlgL	HMPREF1432_00076
M3MG44	M3MG44_HELPX	817	Helicobacter pylori GAM210Bi	Putative flagellar hook-associated protein FlgL	HMPREF1404_00889
K2LLG0	K2LLG0_HELPX	817	Helicobacter pylori R055a	Flagellar-hook associated protein 3	OUQ_0475
J0TIN8	J0TIN8_HELPX	817	Helicobacter pylori Hp M6	Flagellar hook-associated protein	flgL HPHPM6_0627
E1QKD3	E1QKD3_DESB2	817	Desulfarculus baarsii (strain ATCC 33931 / DSM 2075 / VKM B-1802 / 2st14)	Flagellin and related hook-associated protein	Deba_2672
M3T191	M3T191_HELPX	817	Helicobacter pylori HP116Bi	Putative flagellar hook-associated protein FlgL	HMPREF1437_00215
M3QSK3	M3QSK3_HELPX	817	Helicobacter pylori GAM263BFi	Putative flagellar hook-associated protein FlgL	HMPREF1419_01647
M3S4Y9	M3S4Y9_HELPX	817	Helicobacter pylori HP250BFi	Putative flagellar hook-associated protein FlgL	HMPREF1443_01139
J0FD32	J0FD32_HELPX	817	Helicobacter pylori Hp P-13	Flagellar hook-associated protein	flgL HPHPP13_0424
J0L2F9	J0L2F9_HELPX	817	Helicobacter pylori Hp H-29	Flagellar hook-associated protein	flgL HPHPH29_0403
I9YM71	I9YM71_HELPX	817	Helicobacter pylori Hp P-11b	Flagellar-hook associated protein 3	HPHPP11B_0421
M3PR86	M3PR86_HELPX	817	Helicobacter pylori GAM260BSi	Putative flagellar hook-associated protein FlgL	HMPREF1418_01299
I5B5A0	I5B5A0_9DELT	816	Desulfobacter postgatei 2ac9	Flagellin	DespoDRAFT_02845
M5RFQ5	M5RFQ5_9PLAN	816	Rhodopirellula maiorica SM1	Flagellin	RMSM_04863
A0A0R3L3Z3	A0A0R3L3Z3_9BRAD	814	Bradyrhizobium jicamae	Flagellin	CQ12_37220
A0A1G3UJF8	A0A1G3UJF8_9HELI	813	Sulfurimonas sp. RIFOXYD2_FULL_37_8	Uncharacterized protein	A2540_10830
D5BS37	D5BS37_PUNMI	812	Puniceispirillum marinum (strain IMCC1322)	Flagellin	SAR116_0841
U4UVC9	U4UVC9_9RHOB	812	Rhodobacteraceae bacterium HIMB11	Flagellin	HIMB11_03075
K0NJM0	K0NJM0_DESTT	812	Desulfobacula toluolica (strain DSM 7467 / Tol2)	Flagellin	flaB TOL2_C35440
A0A1W1BDS8	A0A1W1BDS8_9ZZZZ	811	hydrothermal vent metagenome	Flagellar hook-length control protein FliK	MNB_SM-7-564
A0A0D2HSQ3	A0A0D2HSQ3_9DELT	811	Dethiosulfatarculus sandiegensis	Flagellin	X474_13715
A0A0C2ZA84	A0A0C2ZA84_9PROT	808	Sulfurovum sp. FS06-10	Flagellin	KU29_11750
A0A127F857	A0A127F857_9GAMM	808	Steroidobacter denitrificans	Flagellin	ACG33_05640
A0A1A6AYB0	A0A1A6AYB0_9CLOT	807	Clostridium ragsdalei P11	Flagellin	hag_4 CLRAG_13510
A0A1Y0HPJ0	A0A1Y0HPJ0_9PROT	807	Sulfurospirillum sp. SL2-1	Flagellin	Sdiek1_2910
A0A076FG58	A0A076FG58_9PROT	806	Campylobacter iguaniorum	Flagellin	flgL CIG1485E_0956
A0A1F9MLQ0	A0A1F9MLQ0_9DELT	806	Deltaproteobacteria bacterium RIFOXYD12_FULL_53_23	Flagellin	A2520_06530
A0A1F9MLN0	A0A1F9MLN0_9DELT	805	Deltaproteobacteria bacterium RIFOXYD12_FULL_53_23	Flagellin	A2520_06385
A0A1D7TK03	A0A1D7TK03_9PROT	804	Sulfurospirillum halorespirans DSM 13726	Flagellin	SHALO_1557
A0A075ML45	A0A075ML45_9PROT	804	endosymbiont of Acanthamoeba sp. UWC8	Flagellin	I862_07120
A0A1Q6DPG6	A0A1Q6DPG6_9DELT	804	Desulfobulbaceae bacterium DB1	Flagellin	BM485_03020
Q1JZP8	Q1JZP8_DESA6	804	Desulfuromonas acetoxidans (strain DSM 684 / 11070)	Flagellin	Dace_2544
D4H3Y8	D4H3Y8_DENA2	803	Denitrovibrio acetiphilus (strain DSM 12809 / N2460)	Flagellin	Dacet_0501
W6EHI3	W6EHI3_SULMU	803	Sulfurospirillum multivorans DSM 12446	Flagellar hook-associated protein FlgL	flgL SMUL_1598
D6STZ6	D6STZ6_9DELT	803	Desulfonatronospira thiodismutans ASO3-1	Flagellin	Dthio_PD1505
A0A0B0Q2R8	A0A0B0Q2R8_9PROT	803	Sulfurospirillum sp. MES	Flagellin	OA34_11865
E4TXD5	E4TXD5_SULKY	802	Sulfuricurvum kujiense (strain ATCC BAA-921 / DSM 16994 / JCM 11577 / YK-1)	Flagellin	Sulku_0165
E4TXD4	E4TXD4_SULKY	802	Sulfuricurvum kujiense (strain ATCC BAA-921 / DSM 16994 / JCM 11577 / YK-1)	Flagellin	Sulku_0164
A0A0C2V7T0	A0A0C2V7T0_9HELI	802	Sulfuricurvum sp. PC08-66	Flagellin	KU37_10045
A0A1F7FMF3	A0A1F7FMF3_9BACT	801	Candidatus Riflebacteria bacterium GWC2_50_8	Flagellin (Fragment)	A2W80_14095
D1B1M7	D1B1M7_SULD5	801	Sulfurospirillum deleyianum (strain ATCC 51133 / DSM 6946 / 5175)	Flagellin	Sdel_0968
A0A1A6AYA5	A0A1A6AYA5_9CLOT	800	Clostridium ragsdalei P11	Flagellin	hag_3 CLRAG_13460
I3XX86	I3XX86_SULBS	800	Sulfurospirillum barnesii (strain ATCC 700032 / DSM 10660 / SES-3)	Flagellin	Sulba_1267
C5D7U3	C5D7U3_GEOSW	799	Geobacillus sp. (strain WCH70)	Flagellin	GWCH70_3036
A0A087MED5	A0A087MED5_9PROT	799	Sulfurospirillum sp. SCADC	Flagellin	JU57_00385
A0A1Q5T751	A0A1Q5T751_9BACI	799	Geobacillus sp. 1017	Flagellin	BRO54_0694
A0A1P8WPE3	A0A1P8WPE3_9PLAN	799	Fuerstia marisgermanicae	Flagellin	hag Fuma_05571
A0A146CL00	A0A146CL00_9BACI	798	Geobacillus subterraneus	Flagellin	GS3922_00530
A0A0K9HTV2	A0A0K9HTV2_GEOSE	798	Geobacillus stearothermophilus (Bacillus stearothermophilus)	Flagellin	AA904_05770
D3P9T3	D3P9T3_DEFDS	798	Deferribacter desulfuricans (strain DSM 14783 / JCM 11476 / NBRC 101012 / SSM1)	Flagellin	DEFDS_2023
A0A0G3Y180	A0A0G3Y180_9BACI	798	Geobacillus sp. 12AMOR1	Flagellin	hag_2 GARCT_03192
A0A063YR25	A0A063YR25_9BACI	797	Geobacillus sp. CAMR5420	Flagellin	DI44_16535
A0A142D6I2	A0A142D6I2_9BACI	797	Geobacillus sp. JS12	Flagellin	A0V43_13570
A0A178TAL7	A0A178TAL7_GEOSE	797	Geobacillus stearothermophilus (Bacillus stearothermophilus)	Flagellin	TGS27_2426
T0NXJ4	T0NXJ4_9BACI	797	Geobacillus sp. A8	Flagellin	GA8_04200
A0A164CEN9	A0A164CEN9_9BACI	797	Geobacillus sp. 15	Flagellin	A3Q36_02650
A6CQD0	A6CQD0_9BACI	796	Bacillus sp. SG-1	Flagellin	BSG1_08876
A0A023DDL3	A0A023DDL3_9BACI	796	Parageobacillus caldoxylosilyticus NBRC 107762	Flagellin	GCA01S_015_00140
A0A161V9J6	A0A161V9J6_GEOSE	796	Geobacillus stearothermophilus (Bacillus stearothermophilus)	Flagellin	hag_1 AVP43_00952
A0A0A3J0M8	A0A0A3J0M8_9BACI	796	Lysinibacillus manganicus DSM 26584	Flagellin	CD29_01640
D6SLP7	D6SLP7_9DELT	796	Desulfonatronospira thiodismutans ASO3-1	Flagellin	Dthio_PD3037
D4H3G5	D4H3G5_DENA2	793	Denitrovibrio acetiphilus (strain DSM 12809 / N2460)	Flagellin	Dacet_0451
G4E7Q4	G4E7Q4_9GAMM	793	Thiorhodospira sibirica ATCC 700588	Flagellin	ThisiDRAFT_2333
A0A1V4WAJ6	A0A1V4WAJ6_9FIRM	792	Pelotomaculum sp. PtaB.Bin104	Flagellin	hag_2 A4E53_00082
Q5FR89	Q5FR89_GLUOX	792	Gluconobacter oxydans (strain 621H) (Gluconobacter suboxydans)	Flagellin	GOX1355
A0A067Z6S1	A0A067Z6S1_GLUOY	792	Gluconobacter oxydans DSM 3504	Flagellin	GLS_c14870
I2QRP9	I2QRP9_9BRAD	792	Bradyrhizobium sp. WSM1253	Flagellin/flagellar hook associated protein	Bra1253DRAFT_07381
C0QA28	C0QA28_DESAH	792	Desulfobacterium autotrophicum (strain ATCC 43914 / DSM 3382 / HRM2)	Flagellin	HRM2_36880
A0A149S0L3	A0A149S0L3_GLUOY	792	Gluconobacter oxydans (Gluconobacter suboxydans)	Flagellin	AD934_03215
A0A149UG12	A0A149UG12_GLUOY	792	Gluconobacter oxydans (Gluconobacter suboxydans)	Flagellin	AD950_01890
A0A1V5BXH2	A0A1V5BXH2_9FIRM	790	Pelotomaculum sp. PtaU1.Bin065	Flagellin	hag A4E56_00859
A0A1B6B7J7	A0A1B6B7J7_9FIRM	790	Fusibacter sp. 3D3	Flagellin	F3D3_0255
A0A1V4VV64	A0A1V4VV64_9FIRM	790	Pelotomaculum sp. PtaB.Bin117	Flagellin	hag A4E54_01319
A0A1R1A1V2	A0A1R1A1V2_9BACL	789	Paenibacillus sp. FSL A5-0031	Flagellin	BK120_21095
A0A1V4VYH9	A0A1V4VYH9_9FIRM	789	Pelotomaculum sp. PtaB.Bin013	Flagellin	hag A4E52_00874
A0A1V4WB21	A0A1V4WB21_9FIRM	789	Pelotomaculum sp. PtaB.Bin104	Flagellin	hag_1 A4E53_00056
A0A1V4VT10	A0A1V4VT10_9FIRM	789	Pelotomaculum sp. PtaB.Bin104	Flagellin	hag_4 A4E53_02122
W0JLK1	W0JLK1_DESAE	789	Desulfurella acetivorans A63	Flagellin	DESACE_08330
A0A1X4XUT5	A0A1X4XUT5_9DELT	789	Desulfurella amilsii	Flagellar hook-associated protein FlgL	DESAMIL20_841
A0A087M6Y9	A0A087M6Y9_9RHIZ	788	Devosia riboflavina	Flagellin	JP75_00315
V2QGZ8	V2QGZ8_9BACT	786	Mucispirillum schaedleri ASF457	Flagellin	N508_00744
A0A1X1Q7A5	A0A1X1Q7A5_9FIRM	786	Anaerovibrio sp. JC8	Flagellin	D081_1106
A0A1V4W4W4	A0A1V4W4W4_9FIRM	784	Pelotomaculum sp. PtaB.Bin104	Flagellin	hag_3 A4E53_00607
A0A1H6GF67	A0A1H6GF67_SELRU	782	Selenomonas ruminantium	Flagellin	SAMN05216583_10287
A0A1B9AYI4	A0A1B9AYI4_9BACI	781	Bacillus wudalianchiensis	Flagellin	A8F95_06275
A0A1G1F2K1	A0A1G1F2K1_9BACT	781	Nitrospirae bacterium GWB2_47_37	Flagellin	A2X55_12355
H0USG2	H0USG2_9BACT	781	Thermanaerovibrio velox DSM 12556	Flagellin	TheveDRAFT_1127
K0NNS6	K0NNS6_DESTT	780	Desulfobacula toluolica (strain DSM 7467 / Tol2)	FlgL: putative flagellar hook-associated protein 3	flgL TOL2_C35510
D1B9F3	D1B9F3_THEAS	780	Thermanaerovibrio acidaminovorans (strain ATCC 49978 / DSM 6589 / Su883) (Selenomonas acidaminovorans)	Flagellin	Taci_0670
A0A0F5L7G2	A0A0F5L7G2_9RHIZ	779	Devosia soli	Flagellin	VW35_10885
B8ABE3	B8ABE3_ORYSI	779	Oryza sativa subsp. indica (Rice)	Uncharacterized protein	OsI_01098
A0A0F2KZU8	A0A0F2KZU8_9PROT	778	Azospirillum thiophilum	Uncharacterized protein	VY88_09395
E4TGT9	E4TGT9_CALNY	778	Calditerrivibrio nitroreducens (strain DSM 19672 / NBRC 101217 / Yu37-1)	Flagellin	Calni_0788
A0A1E4GK77	A0A1E4GK77_9RHIZ	778	Pelagibacterium sp. SCN 64-44	Flagellin	ABS76_02485
E3CXD7	E3CXD7_9BACT	777	Aminomonas paucivorans DSM 12260	Flagellin	Apau_1076
I4BV75	I4BV75_ACEMN	776	Acetomicrobium mobile (strain ATCC BAA-54 / DSM 13181 / JCM 12221 / NGA) (Acetomicrobium mobile)	Flagellin	Anamo_0528
A0A077FRB3	A0A077FRB3_9RICK	775	Rickettsiales bacterium Ac37b	Flagellin	fliC NOVO_07435
B9D1P0	B9D1P0_CAMRE	775	Campylobacter rectus RM3267	Flagellin	CAMRE0001_2392
A0A1V4LQ74	A0A1V4LQ74_9PSED	775	Pseudomonas sp. VI4.1	Flagellin	BZ163_15765
E3CXD9	E3CXD9_9BACT	775	Aminomonas paucivorans DSM 12260	Flagellin	Apau_1078
D2Z965	D2Z965_9BACT	775	Dethiosulfovibrio peptidovorans DSM 11002	Flagellin	Dpep_1988
A0A1M5ZWG8	A0A1M5ZWG8_BUTFI	775	Butyrivibrio fibrisolvens DSM 3071	Flagellin	SAMN02745229_02769
D3P9T1	D3P9T1_DEFDS	775	Deferribacter desulfuricans (strain DSM 14783 / JCM 11476 / NBRC 101012 / SSM1)	Flagellin	DEFDS_2020
A0A1H1TBK6	A0A1H1TBK6_9PSED	775	Pseudomonas litoralis	Flagellin	SAMN05216198_2262
A0A1E4FP57	A0A1E4FP57_9RHIZ	774	Pelagibacterium sp. SCN 63-23	Flagellin	ABS75_03960
A0A1W9T0L9	A0A1W9T0L9_9DELT	774	Desulfobacteraceae bacterium 4572_130	Flagellar hook-associated protein 3	B6I26_00400
A0A1C1A737	A0A1C1A737_9BACL	772	Paenibacillus pectinilyticus	Flagellin	A8709_02815
A0A124FRD3	A0A124FRD3_9BACT	772	Synergistales bacterium 53_16	Flagellin	XD80_0602
U2F436	U2F436_9PROT	772	Campylobacter concisus UNSW2	Flagellin	UNSW2_1591
A0A0T5XBX0	A0A0T5XBX0_9BACT	772	Acetomicrobium hydrogeniformans ATCC BAA-1850	Flagellin	HMPREF1705_03121
A0A1E4GK64	A0A1E4GK64_9RHIZ	772	Pelagibacterium sp. SCN 64-44	Flagellin	ABS76_02480
U2EST9	U2EST9_9PROT	771	Campylobacter concisus UNSWCS	Flagellin	UNSWCS_1525
G9QRV2	G9QRV2_9PROT	771	Campylobacter sp. 10_1_50	Flagellin	HMPREF1019_00322
A0A0M4SH65	A0A0M4SH65_9PROT	771	Campylobacter concisus	Flagellin	flgL CCON33237_0818
A0A1L9R0S9	A0A1L9R0S9_9PROT	771	Campylobacter concisus	Flagellin	TH67_07155
A0A1Y5MM82	A0A1Y5MM82_9PROT	771	Campylobacter concisus	Flagellin	B9N66_03950
A0A1Y5MGQ3	A0A1Y5MGQ3_9PROT	771	Campylobacter concisus	Flagellin	B9N65_06070
A0A1X4MKE4	A0A1X4MKE4_9PROT	771	Campylobacter concisus	Flagellin	CCON61_01345
A0A1Y5N6Z6	A0A1Y5N6Z6_9PROT	771	Campylobacter concisus	Flagellin	B9N63_02940
A0A1X0TW24	A0A1X0TW24_9PROT	771	Campylobacter concisus	Flagellin	A3223_01340
A0A1Y5N969	A0A1Y5N969_9PROT	771	Campylobacter concisus	Flagellin	B9N60_06055
A0A1Y5NE62	A0A1Y5NE62_9PROT	771	Campylobacter concisus	Flagellin	B9N61_02660
A0A1Y5N251	A0A1Y5N251_9PROT	771	Campylobacter concisus	Flagellin	B9N62_03385
U2GT68	U2GT68_9PROT	771	Campylobacter concisus ATCC 51561	Flagellin	ATCC51561_1653
G4WVB2	G4WVB2_9BACT	771	uncultured bacterium CSL1	Flagellin
U2G8H3	U2G8H3_9PROT	771	Campylobacter concisus UNSW1	Flagellin	UNSW1_1238
U2ESY2	U2ESY2_9PROT	771	Campylobacter concisus UNSW3	Flagellin	UNSW3_1579
U2F963	U2F963_9PROT	771	Campylobacter concisus ATCC 51562	Flagellin	ATCC51562_469
A8Z6K4	A8Z6K4_CAMC1	771	Campylobacter concisus (strain 13826)	Flagellin	flgL CCC13826_1300
I1DND2	I1DND2_9PROT	771	Campylobacter concisus UNSWCD	Flagellin	UNSWCD_1071
I2QRQ5	I2QRQ5_9BRAD	770	Bradyrhizobium sp. WSM1253	Flagellin	Bra1253DRAFT_07387
I2QRQ6	I2QRQ6_9BRAD	770	Bradyrhizobium sp. WSM1253	Flagellin	Bra1253DRAFT_07388
A3J9S6	A3J9S6_9ALTE	770	Marinobacter sp. ELB17	Flagellin	MELB17_18339
A0A1H9TBI8	A0A1H9TBI8_BUTFI	769	Butyrivibrio fibrisolvens	Flagellin	SAMN04487884_11439
V2QA59	V2QA59_9BACT	768	Mucispirillum schaedleri ASF457	Flagellin	N508_01260
A0A101FKZ9	A0A101FKZ9_9BACT	768	Synergistales bacterium 54_24	Flagellin	XD68_1513
A0A150UKL5	A0A150UKL5_9BRAD	766	Bradyrhizobium sp. AT1	Flagellin	SE92_34485
A0A011PKR8	A0A011PKR8_9PROT	766	Candidatus Accumulibacter sp. BA-92	Flagellin	fliC AW10_03651
A0A1C3XCK1	A0A1C3XCK1_9BRAD	764	Bradyrhizobium yuanmingense	Flagellin	GA0061099_1011203
A0A0R3BLH5	A0A0R3BLH5_9BRAD	764	Bradyrhizobium yuanmingense	Flagellin	AOQ72_03300
V2QA62	V2QA62_9BACT	764	Mucispirillum schaedleri ASF457	Flagellin	N508_01265
V2QF42	V2QF42_9BACT	764	Mucispirillum schaedleri ASF457	Flagellin	N508_01263
V2PYT5	V2PYT5_9BACT	764	Mucispirillum schaedleri ASF457	Flagellin	N508_01261
A0A150UK83	A0A150UK83_9BRAD	764	Bradyrhizobium sp. AT1	Flagellin	SE92_34490
A0A0A8WPY3	A0A0A8WPY3_9DELT	764	Geobacter sp. OR-1	Flagellar hook-associated protein 3	flgL OR1_01948
A0A0N0UF05	A0A0N0UF05_BRAJP	763	Bradyrhizobium japonicum	Flagellin	AF336_21745
A0A150Z5Z9	A0A150Z5Z9_9BRAD	763	Bradyrhizobium sp. DOA1	Flagellin	SE91_09230
A0A0X8CKR9	A0A0X8CKR9_9BRAD	763	Bradyrhizobium sp. CCGE-LA001	Flagellin	BCCGELA001_24880
Q89HZ6	Q89HZ6_BRADU	763	Bradyrhizobium diazoefficiens (strain JCM 10833 / IAM 13628 / NBRC 14792 / USDA 110)	Flagellin	bll5843
A0A0E4BKH5	A0A0E4BKH5_9BRAD	763	Bradyrhizobium diazoefficiens	Flagellin	CO678_29560 NK6_634
A0A1W6BWX3	A0A1W6BWX3_9PROT	762	Campylobacter cuniculorum DSM 23162 = LMG 24588	Flagellin	flgL CCUN_0968
A0A151FG14	A0A151FG14_9BRAD	762	Bradyrhizobium liaoningense	Flagellin	A1D31_17360
H5YQD7	H5YQD7_9BRAD	762	Bradyrhizobium sp. WSM471	Flagellin	Bra471DRAFT_05284
Q13AI2	Q13AI2_RHOPS	762	Rhodopseudomonas palustris (strain BisB5)	Flagellin	RPD_1670
A0A0Q5YDN8	A0A0Q5YDN8_9BRAD	762	Bradyrhizobium sp. Leaf396	Flagellin	ASG57_15075
A0A160UFV5	A0A160UFV5_BRASZ	762	Bradyrhizobium sp.	Flagellin	BF49_5800
A0A0E3VSF5	A0A0E3VSF5_9BRAD	762	Bradyrhizobium diazoefficiens	Flagellin	NK6_635
A0A1C3XP45	A0A1C3XP45_9BRAD	762	Bradyrhizobium shewense	Flagellin	GA0061098_10223
V2QB24	V2QB24_9BACT	761	Mucispirillum schaedleri ASF457	Flagellin	N508_01157
A0A0D7NN44	A0A0D7NN44_9BRAD	761	Bradyrhizobium sp. LTSP849	Flagellin	UB31_29090
A0A0X8CKH7	A0A0X8CKH7_9BRAD	761	Bradyrhizobium sp. CCGE-LA001	Flagellin	BCCGELA001_24885
H8GMU5	H8GMU5_METAL	761	Methylomicrobium album BG8	Flagellin	Metal_1728
A0A071LCV1	A0A071LCV1_9PROT	760	Campylobacter mucosalis	Flagellin	CR66_02130
A0A0D7NN09	A0A0D7NN09_9BRAD	760	Bradyrhizobium sp. LTSP849	Flagellin	UB31_29080
A0A0D7NNH4	A0A0D7NNH4_9BRAD	760	Bradyrhizobium sp. LTSP849	Flagellin	UB31_29085
A0A1X3FX21	A0A1X3FX21_9BRAD	760	Bradyrhizobium canariense	Flagellin	BSZ18_14555 BSZ24_15930
J9DX22	J9DX22_9RHOB	759	Rhodovulum sp. PH10	Flagellin	A33M_1073
A0A0D7NNP0	A0A0D7NNP0_9BRAD	759	Bradyrhizobium sp. LTSP849	Flagellin	UB31_29075
A0A1M6AQ80	A0A1M6AQ80_9CLOT	759	Lutispora thermophila DSM 19022	Flagellar hook-associated protein 3	SAMN02745176_00055
H5YQD9	H5YQD9_9BRAD	759	Bradyrhizobium sp. WSM471	Flagellin	Bra471DRAFT_05286
H5YQD8	H5YQD8_9BRAD	759	Bradyrhizobium sp. WSM471	Flagellin/flagellar hook associated protein	Bra471DRAFT_05285
H5YQE0	H5YQE0_9BRAD	759	Bradyrhizobium sp. WSM471	Flagellin	Bra471DRAFT_05287
A0A1C3XCF6	A0A1C3XCF6_9BRAD	759	Bradyrhizobium yuanmingense	Flagellin	GA0061099_1011204
A0A0X8CKM8	A0A0X8CKM8_9BRAD	759	Bradyrhizobium sp. CCGE-LA001	Flagellin	BCCGELA001_24895
A0A0X8CLH0	A0A0X8CLH0_9BRAD	759	Bradyrhizobium sp. CCGE-LA001	Flagellin	BCCGELA001_24890
A0A1F7FLS7	A0A1F7FLS7_9BACT	759	Candidatus Riflebacteria bacterium GWC2_50_8	Flagellin	A2W80_14115
A0A175R6C5	A0A175R6C5_9RHIZ	759	Aureimonas ureilytica	Flagellin	NS226_18705
A0A0R3DV47	A0A0R3DV47_9BRAD	759	Bradyrhizobium manausense	Flagellin	AOQ71_14770
A0A160UGE9	A0A160UGE9_BRASZ	759	Bradyrhizobium sp.	Flagellar hookassociated protein FliD	BF49_5799
A0A160UFU8	A0A160UFU8_BRASZ	759	Bradyrhizobium sp.	Flagellin	BF49_5790
A0A161K3U0	A0A161K3U0_BRASZ	759	Bradyrhizobium sp.	Flagellin	BF49_5798
A0A0E4BJN1	A0A0E4BJN1_9BRAD	759	Bradyrhizobium diazoefficiens	Flagellin	NK6_636
A0A0E4FUV6	A0A0E4FUV6_9BRAD	759	Bradyrhizobium diazoefficiens	Flagellin	NK6_637
A0A1C3XPI7	A0A1C3XPI7_9BRAD	759	Bradyrhizobium shewense	Flagellin	GA0061098_10222
A0A170PZQ0	A0A170PZQ0_BRASZ	759	Bradyrhizobium sp.	Flagellin	BF49_5788
A0A1G3UBW4	A0A1G3UBW4_9HELI	758	Sulfurimonas sp. RIFOXYB2_FULL_37_5	Flagellin (Fragment)	A2329_04200
A0A0S6UZU0	A0A0S6UZU0_9BRAD	758	Bradyrhizobium sp. DOA9	Flagellin	BDOA9_0156940
A0A0N1IVZ6	A0A0N1IVZ6_BRAJP	757	Bradyrhizobium japonicum	Flagellin	AF336_21740
M5IKJ7	M5IKJ7_9PROT	757	Campylobacter showae CSUNSWCD	Flagellin	CSUNSWCD_1608
Q89HZ5	Q89HZ5_BRADU	757	Bradyrhizobium diazoefficiens (strain JCM 10833 / IAM 13628 / NBRC 14792 / USDA 110)	Flagellin	bll5844
Q6AJR1	Q6AJR1_DESPS	757	Desulfotalea psychrophila (strain LSv54 / DSM 12343)	Related to flagellar hook-associated protein 3 (FlgL)	DP2690
Q89HZ4	Q89HZ4_BRADU	757	Bradyrhizobium diazoefficiens (strain JCM 10833 / IAM 13628 / NBRC 14792 / USDA 110)	Flagellin	bll5845
Q89HZ3	Q89HZ3_BRADU	757	Bradyrhizobium diazoefficiens (strain JCM 10833 / IAM 13628 / NBRC 14792 / USDA 110)	Flagellin	bll5846
A0A0C7NR61	A0A0C7NR61_9BACT	756	Defluviitoga tunisiensis	Flagellin	flgL1 DTL3_1003
A0A151FG21	A0A151FG21_9BRAD	756	Bradyrhizobium liaoningense	Flagellin	A1D31_17365
A0A151FG47	A0A151FG47_9BRAD	756	Bradyrhizobium liaoningense	Flagellin	A1D31_17370
E4TGD6	E4TGD6_CALNY	756	Calditerrivibrio nitroreducens (strain DSM 19672 / NBRC 101217 / Yu37-1)	Flagellin	Calni_0706
A0A0J6VNF3	A0A0J6VNF3_9RHIZ	755	Methylobacterium variabile	Flagellin	VQ02_07155
A0A0N7J9G6	A0A0N7J9G6_9BURK	755	Limnohabitans sp. 103DPR2	Flagellin	fliC_1 L103DPR2_00529
A0A1M5JN33	A0A1M5JN33_9BRAD	754	Bradyrhizobium erythrophlei	Flagellin	SAMN05444169_2342
A0A1F7FS42	A0A1F7FS42_9BACT	754	Candidatus Riflebacteria bacterium GWC2_50_8	Flagellin	A2W80_02495
Q218Y4	Q218Y4_RHOPB	753	Rhodopseudomonas palustris (strain BisB18)	Flagellin	RPC_1490
A0A1Q3SF93	A0A1Q3SF93_9GAMM	753	Gammaproteobacteria bacterium 39-13	Flagellin	BGO43_11180
A0A0Q9YXV6	A0A0Q9YXV6_9COXI	753	Candidatus Berkiella aquae	Flagellin	fliC HT99x_01257
A6C0P1	A6C0P1_9PLAN	753	Gimesia maris DSM 8797	Probable flagellar hook-associated protein 3	PM8797T_04915
A0A1S6U7I6	A0A1S6U7I6_9PROT	753	Campylobacter pinnipediorum subsp. caledonicus	Flagellin	flgL CPIN18021_0834
A0A0Q9YGV9	A0A0Q9YGV9_9COXI	753	Candidatus Berkiella cookevillensis	Flagellin	fliC CC99x_00019
A0A1E4FLL4	A0A1E4FLL4_9RHIZ	752	Pelagibacterium sp. SCN 63-23	Flagellin	ABS75_03955
A0A212GG95	A0A212GG95_CAMCO	752	Campylobacter coli JL-CDD-LMH	Flagellin	K708_0434
A0A1B1UQ53	A0A1B1UQ53_9BRAD	752	Bradyrhizobium icense	Flagellin	LMTR13_37385
A0A1M5JM16	A0A1M5JM16_9BRAD	752	Bradyrhizobium erythrophlei	Flagellin	SAMN05444169_2340
A0A212GJY9	A0A212GJY9_CAMCO	752	Campylobacter coli HN-CCD07046	Flagellin	K709_0364
A0A1C2IJ18	A0A1C2IJ18_ACITH	752	Acidithiobacillus thiooxidans (Thiobacillus thiooxidans)	Flagellin	A6M23_14925 A6P07_03775
A0A1W9S7R7	A0A1W9S7R7_9BACT	751	candidate division Zixibacteria bacterium 4484_95	Flagellin	B6D58_01365
Q4HTM1	Q4HTM1_CAMUP	751	Campylobacter upsaliensis RM3195	Flagellin	CUP0657
D2MY08	D2MY08_CAMJU	750	Campylobacter jejuni subsp. jejuni 414	Flagellin	C414_000220069
A7H3Q1	A7H3Q1_CAMJD	750	Campylobacter jejuni subsp. doylei (strain ATCC BAA-1458 / RM4099 / 269.97)	Flagellin	JJD26997_1031
W8KMQ1	W8KMQ1_CAMCO	750	Campylobacter coli RM4661	Flagellin	YSS_04620
A0A1D9BLK2	A0A1D9BLK2_CAMJU	750	Campylobacter jejuni	Flagellin	BKM79_04390
A5KH43	A5KH43_CAMJU	750	Campylobacter jejuni subsp. jejuni CG8486	Flagellin	Cj8486_0902c
A0A0B6UW74	A0A0B6UW74_CAMJU	750	Campylobacter jejuni subsp. jejuni	Flagellin	PJ16_04640
A0A0M3VDX3	A0A0M3VDX3_CAMJU	750	Campylobacter jejuni subsp. jejuni	Flagellin	flgL CjjRM3196_0895
A0A1T1ZTT9	A0A1T1ZTT9_CAMCO	750	Campylobacter coli	Flagellin	BOQ02_04910
A0A1B3XA26	A0A1B3XA26_CAMCO	750	Campylobacter coli	Flagellin	flgL CC14983A_0976
A0A0H3PHE9	A0A0H3PHE9_CAMJJ	750	Campylobacter jejuni subsp. jejuni serotype O:23/36 (strain 81-176)	Flagellin	CJJ81176_0894
G4E936	G4E936_9GAMM	750	Thiorhodospira sibirica ATCC 700588	Flagellin domain protein (Fragment)	ThisiDRAFT_2815
A0A0E1ZJW2	A0A0E1ZJW2_CAMJU	750	Campylobacter jejuni subsp. jejuni 2008-988	Flagellin	cje154_08554
Q0PA11	Q0PA11_CAMJE	750	Campylobacter jejuni subsp. jejuni serotype O:2 (strain ATCC 700819 / NCTC 11168)	Flagellin	flaD Cj0887c
A0A0N9PB18	A0A0N9PB18_CAMCO	750	Campylobacter coli	Flagellin	flaA_3 ATE51_01806
E6L943	E6L943_CAMUP	750	Campylobacter upsaliensis JV21	Flagellin	HMPREF9400_0588
A0A1E7PNU2	A0A1E7PNU2_CAMJU	750	Campylobacter jejuni	Flagellin	A0L11_05450
A0A1Y2P5X3	A0A1Y2P5X3_CAMJU	750	Campylobacter jejuni	Flagellin	B5Y32_04805
A0A1J6QKN8	A0A1J6QKN8_CAMJU	750	Campylobacter jejuni	Flagellin	A8118_05905
A0A0D8AZX5	A0A0D8AZX5_CAMJU	749	Campylobacter jejuni subsp. jejuni	Flagellin	TM42_07160
A0A1T1ZME5	A0A1T1ZME5_CAMCO	749	Campylobacter coli	Flagellin	BOQ01_08185
A0A1W1X9Q3	A0A1W1X9Q3_9PROT	749	Campylobacter helveticus	Flagellin	SAMN02745125_00977
A0A1B9FBA7	A0A1B9FBA7_9PROT	749	Campylobacter hepaticus	Flagellin	A2J15_02860
A0A1S2U1L9	A0A1S2U1L9_CAMJU	749	Campylobacter jejuni	Flagellin	AJY51_06905 B5Z71_01570
A0A1S2U6U7	A0A1S2U6U7_CAMJU	749	Campylobacter jejuni	Flagellin	AJY53_05820
A0A1J6PER8	A0A1J6PER8_CAMJU	749	Campylobacter jejuni	Flagellin	BD28_04200
A0A1E7NLU6	A0A1E7NLU6_CAMJU	749	Campylobacter jejuni	Flagellin	AJY73_00945
A0A1E7NSY1	A0A1E7NSY1_CAMJU	749	Campylobacter jejuni	Flagellin	AJ878_08175
C9YEJ8	C9YEJ8_9BURK	748	Curvibacter putative symbiont of Hydra magnipapillata	Flagellar transcriptional regulator FlhD	fliC flhD Csp_D30040
C6RFI8	C6RFI8_9PROT	748	Campylobacter showae RM3277	Flagellin	CAMSH0001_0493
M3I3L1	M3I3L1_9PROT	748	Campylobacter showae CC57C	Flagellin	H740_02567
A0A166SVV4	A0A166SVV4_9GAMM	748	Thalassolituus sp. HI0120	Flagellin	A3759_02645
A0A1T2XDI1	A0A1T2XDI1_9PROT	748	Campylobacter pinnipediorum subsp. pinnipediorum	Flagellin	flgL CPIN17260_0816
S9ZLC4	S9ZLC4_9RHOO	747	Thauera terpenica 58Eu	Flagellin	M622_15980
A0A1R1DA92	A0A1R1DA92_9BACL	747	Paenibacillus sp. FSL H8-0548	Flagellin	BK133_10295
A4BEN7	A4BEN7_9GAMM	747	Reinekea blandensis MED297	Flagellin	MED297_02552
A0A0Q4TUI9	A0A0Q4TUI9_9RHIZ	747	Methylobacterium sp. Leaf85	Uncharacterized protein	ASF08_21855
N6XXF4	N6XXF4_9RHOO	747	Thauera sp. 63	Flagellin	C664_18699
I2QRQ7	I2QRQ7_9BRAD	746	Bradyrhizobium sp. WSM1253	Flagellin	Bra1253DRAFT_07389
A0A0A8H1D3	A0A0A8H1D3_9PROT	746	Campylobacter insulaenigrae NCTC 12927	Flagellin	flgL CINS_0801
Q218Y5	Q218Y5_RHOPB	746	Rhodopseudomonas palustris (strain BisB18)	Flagellin	RPC_1489
A0A1R1CT11	A0A1R1CT11_9BACL	745	Paenibacillus sp. FSL H8-0548	Flagellin	BK133_20950
A0A0A8HJI8	A0A0A8HJI8_9PROT	745	Campylobacter volucris LMG 24379	Flagellin	flgL CVOL_0814
R9L2R2	R9L2R2_9FIRM	745	Lachnospiraceae bacterium COE1	Flagellin	C809_00361
A0A1C2FUJ9	A0A1C2FUJ9_9PROT	744	Campylobacter ornithocola	Flagellin	A7X81_05990
A0A0A8I951	A0A0A8I951_CAMLA	744	Campylobacter lari RM16712	Flagellin	flgL UPTC16712_0840
A0A0G3DMZ6	A0A0G3DMZ6_CAMLA	744	Campylobacter lari	Flagellin	CD56_04460
A0A0A8GWL6	A0A0A8GWL6_9PROT	744	Campylobacter sp. RM16704	Flagellin	flgL CAQ16704_0718
B9KGG4	B9KGG4_CAMLR	744	Campylobacter lari (strain RM2100 / D67 / ATCC BAA-1060)	Flagellin	Cla_0822
A0A0A8HVT3	A0A0A8HVT3_CAMLA	744	Campylobacter lari NCTC 11845	Flagellin	flgL UPTC3659_0939
A0A1Z9GQU1	A0A1Z9GQU1_9EURY	743	Euryarchaeota archaeon TMED141	Uncharacterized protein	CBD01_01850
A0A0A8H9G1	A0A0A8H9G1_9PROT	743	Campylobacter subantarcticus LMG 24374	Flagellin	flgL CSUB8521_0879
F0SNA9	F0SNA9_RUBBR	743	Rubinisphaera brasiliensis (strain ATCC 49424 / DSM 5305 / JCM 21570 / NBRC 103401 / IFAM 1448) (Planctomyces brasiliensis)	Flagellin domain protein	Plabr_4581
A0A158DAX4	A0A158DAX4_9BURK	743	Caballeronia ptereochthonis	Flagellin	AWB83_05251
A0A1V5NQA5	A0A1V5NQA5_9BACT	742	bacterium ADurb.Bin374	Flagellin	hag_3 BWY66_01285
G4E934	G4E934_9GAMM	742	Thiorhodospira sibirica ATCC 700588	Flagellin	ThisiDRAFT_2813
A0A1F7FMC8	A0A1F7FMC8_9BACT	742	Candidatus Riflebacteria bacterium GWC2_50_8	Flagellin (Fragment)	A2W80_14120
A0A0A8H6F8	A0A0A8H6F8_CAMLA	742	Campylobacter lari subsp. concheus LMG 11760	Flagellin	flgL CONCH_0838
A0A1F7WF33	A0A1F7WF33_9BACT	741	Candidatus Wallbacteria bacterium GWC2_49_35	Flagellar hook-associated protein 3	A2008_11880
A0A1F7FRY1	A0A1F7FRY1_9BACT	741	Candidatus Riflebacteria bacterium GWC2_50_8	Flagellin	A2W80_02500
K2B6W7	K2B6W7_9ZZZZ	741	groundwater metagenome	Flagellar hook-associated protein 3	flgL ACD_47C00138G0002
A7GY75	A7GY75_CAMC5	740	Campylobacter curvus (strain 525.92)	Flagellin	flgL CCV52592_1295
F2ASH5	F2ASH5_RHOBT	739	Rhodopirellula baltica WH47	Flagellin	RBWH47_04662
K5DA22	K5DA22_RHOBT	739	Rhodopirellula baltica SH28	Flagellin	RBSH_01051
Q7USK3	Q7USK3_RHOBA	739	Rhodopirellula baltica (strain DSM 10527 / NCIMB 13988 / SH1)	Flagellin	FliC RB4454
S9ZDR6	S9ZDR6_9RHOO	738	Thauera terpenica 58Eu	Flagellin	M622_15975
A0A0Q8IH06	A0A0Q8IH06_9RHIZ	738	Devosia sp. Root685	Uncharacterized protein	ASD83_01530
A0A0W8KWS2	A0A0W8KWS2_CAMJU	738	Campylobacter jejuni HB-CJGB-XWM	Flagellin	K691_1631
A0A0W8LBR3	A0A0W8LBR3_CAMJU	738	Campylobacter jejuni BJ-CJGB96114	Flagellin	K679_1472
A0A0W8KP58	A0A0W8KP58_CAMJU	738	Campylobacter jejuni HB-CJGB-LXC	Flagellin	K688_1473
A0A0W8L5J4	A0A0W8L5J4_CAMJU	738	Campylobacter jejuni BJ-CJGB95377	Flagellin	K669_0944
A0A1F7FRY8	A0A1F7FRY8_9BACT	738	Candidatus Riflebacteria bacterium GWC2_50_8	Flagellin	A2W80_02505
A0A0W8LJB1	A0A0W8LJB1_CAMJU	738	Campylobacter jejuni HB-CJGB-LC	Flagellin	K683_1533
A0A1V5DSW2	A0A1V5DSW2_9DELT	738	Smithella sp. PtaU1.Bin162	Flagellin	flgL A4E71_02013
A0A0W8L9K2	A0A0W8L9K2_CAMJU	738	Campylobacter jejuni BJ-CJGB96G25	Flagellin	K676_0124
A0A0F5LC32	A0A0F5LC32_9RHIZ	737	Devosia soli	Uncharacterized protein	VW35_05375
A0A0Q4PDL4	A0A0Q4PDL4_9RHIZ	737	Devosia sp. Leaf64	Uncharacterized protein	ASE94_04625
Q137Y7	Q137Y7_RHOPS	737	Rhodopseudomonas palustris (strain BisB5)	Flagellin	RPD_2370
R9MHG0	R9MHG0_9FIRM	737	Lachnospiraceae bacterium 3-2	Flagellin	C818_01471
A0A1H6H020	A0A1H6H020_SELRU	736	Selenomonas ruminantium	Flagellin	SAMN05216583_11215
A0A1V4MLU1	A0A1V4MLU1_9DELT	736	delta proteobacterium ML8_D	Flagellin	AVO38_09865
A0A1F9M7Q0	A0A1F9M7Q0_9DELT	736	Deltaproteobacteria bacterium RIFOXYA12_FULL_61_11	Flagellar hook-associated protein 3	A2284_08250
A0A1Q3P3A6	A0A1Q3P3A6_9PROT	735	Alphaproteobacteria bacterium 33-17	Flagellin	BGO27_00395
A0A149T6Y8	A0A149T6Y8_9PROT	735	Gluconobacter roseus	Uncharacterized protein	AD943_12880
A0A0A8GSD5	A0A0A8GSD5_9PROT	735	Campylobacter peloridis LMG 23910	Flagellin	flgL CPEL_0889
U5LEI0	U5LEI0_9BACI	735	Bacillus infantis NRRL B-14911	Flagellin	N288_22020
Q2B1U6	Q2B1U6_9BACI	735	Bacillus sp. NRRL B-14911	Flagellin	B14911_04589
Q218Y6	Q218Y6_RHOPB	735	Rhodopseudomonas palustris (strain BisB18)	Flagellin	RPC_1488
K9H7H3	K9H7H3_9PROT	734	Caenispirillum salinarum AK4	Flagellin	C882_2321
A0A0F5MP23	A0A0F5MP23_9RICK	734	Candidatus Arcanobacter lacustris	Flagellin	fliC SZ25_00355
A0A1Y2QF49	A0A1Y2QF49_9SPHN	733	Sphingomonas sp. IBVSS1	Flagellin	CAP39_10965
A0A142XE52	A0A142XE52_9BACT	733	Gemmata sp. SH-PL17	Flagellin	fliC VT84_11490
N6X713	N6X713_9RHOO	733	Thauera sp. 63	Flagellin	C664_18714
A0A0P6W0V3	A0A0P6W0V3_9RHIZ	732	Prosthecomicrobium hirschii	Flagellin	ABB55_05410
A0A1V4VV33	A0A1V4VV33_9FIRM	731	Pelotomaculum sp. PtaB.Bin117	Flagellar hook-associated protein 3	flgL A4E54_01325
A0A1V5NQ88	A0A1V5NQ88_9BACT	731	bacterium ADurb.Bin374	Flagellin	hag_2 BWY66_01284
A0A0M0FS74	A0A0M0FS74_9RHOO	731	Azoarcus sp. PA01	Flagellin	PA01_17725
A0A0P6VI46	A0A0P6VI46_9RHIZ	731	Prosthecomicrobium hirschii	Flagellin	ABB55_05405
A0A0N0K040	A0A0N0K040_9PROT	731	alpha proteobacterium AAP81b	Flagellin	IP88_08110
W8KR03	W8KR03_HALHR	730	Halorhodospira halochloris str. A	Flagellin	M911_10100
K9GPD1	K9GPD1_9PROT	730	Caenispirillum salinarum AK4	Flagellin	C882_2322
A0A0K1U5Y6	A0A0K1U5Y6_9ALTE	730	Marinobacter sp. CP1	Flagellin	ACP86_02065
G2E7F9	G2E7F9_9GAMM	727	Thiorhodococcus drewsii AZ1	Flagellin	ThidrDRAFT_4222
A0A1V4VVB3	A0A1V4VVB3_9FIRM	726	Pelotomaculum sp. PtaB.Bin104	Flagellar hook-associated protein 3	flgL_2 A4E53_02116
A0A0J1BHJ7	A0A0J1BHJ7_RHOIS	725	Rhodopirellula islandica	Flagellin	RISK_001857
A0A1V6A6N7	A0A1V6A6N7_9BACT	724	bacterium ADurb.Bin157	Flagellin	hag_3 BWY02_01889
A0A1W1HAX2	A0A1W1HAX2_9DELT	724	Desulfamplus magnetovallimortis	Flagellin	MTBBW1_190002
A0A158CRU1	A0A158CRU1_9BURK	722	Caballeronia ptereochthonis	Flagellin	AWB83_04606
A0A1H6GY54	A0A1H6GY54_SELRU	721	Selenomonas ruminantium	Flagellin	SAMN05216583_10917
A0A1V6A958	A0A1V6A958_9BACT	721	bacterium ADurb.Bin157	Flagellin	hag_2 BWY02_01714
A0A1M6G381	A0A1M6G381_9FIRM	720	Anaerovibrio lipolyticus DSM 3074	Flagellin	SAMN02745671_02497
A0A0Q9NAL0	A0A0Q9NAL0_9BACL	719	Paenibacillus sp. Soil750	Flagellin	ASL11_06875
A0A1F9IQE5	A0A1F9IQE5_9DELT	719	Deltaproteobacteria bacterium RIFCSPLOWO2_02_FULL_53_8	Flagellin	A3J24_00675
A0A175RP37	A0A175RP37_9RHIZ	719	Aureimonas ureilytica	Flagellin	NS365_14200
A0A1S2U8K3	A0A1S2U8K3_CAMJU	719	Campylobacter jejuni	Flagellin	AJY53_02395
A0A0Q4SZL5	A0A0Q4SZL5_9RHIZ	718	Methylobacterium sp. Leaf85	Flagellin	ASF08_14770
A0A0Q4ZMW1	A0A0Q4ZMW1_9RHIZ	718	Methylobacterium sp. Leaf104	Flagellin	ASF49_00230
Q7UTQ5	Q7UTQ5_RHOBA	718	Rhodopirellula baltica (strain DSM 10527 / NCIMB 13988 / SH1)	Flagellin	fliC RB3742
K9H3F8	K9H3F8_9PROT	717	Caenispirillum salinarum AK4	Uncharacterized protein	C882_3151
W9V278	W9V278_9GAMM	717	Imhoffiella purpurea	Flagellin	D779_3738
K2DAI3	K2DAI3_9ZZZZ	717	groundwater metagenome	Uncharacterized protein (Fragment)	ACD_39C00599G0001
A0A1C3E9N5	A0A1C3E9N5_9PLAN	716	Planctopirus sp. JC280	Flagellin	A6X21_06225
A0A0R3BLG6	A0A0R3BLG6_9BRAD	716	Bradyrhizobium yuanmingense	Flagellin (Fragment)	AOQ72_03295
A0A0Q7TJH6	A0A0Q7TJH6_9RHIZ	716	Pseudolabrys sp. Root1462	Flagellin	ASD45_04755
I3Y759	I3Y759_THIV6	716	Thiocystis violascens (strain ATCC 17096 / DSM 198 / 6111) (Chromatium violascens)	Flagellin	Thivi_0776
I3Y7E6	I3Y7E6_THIV6	716	Thiocystis violascens (strain ATCC 17096 / DSM 198 / 6111) (Chromatium violascens)	Flagellin	Thivi_0876
S6AH71	S6AH71_9PROT	716	Sulfuricella denitrificans skB26	Flagellin	SCD_n01650
D5SUB9	D5SUB9_PLAL2	716	Planctopirus limnophila (strain ATCC 43296 / DSM 3776 / IFAM 1008 / 290) (Planctomyces limnophilus)	Flagellin	Plim_3359
A0A0D7DZC3	A0A0D7DZC3_RHOPL	715	Rhodopseudomonas palustris	Flagellin (Fragment)	OO17_28250
W9UXD2	W9UXD2_9GAMM	713	Nitrincola nitratireducens	Flagellin	fliC D791_03747
A4J786	A4J786_DESRM	713	Desulfotomaculum reducens (strain MI-1)	Flagellin	Dred_2429
A0A1Q8QIJ6	A0A1Q8QIJ6_9DELT	712	Desulfovibrio sp. DV	Flagellin	DVDV_2274
Q2W0J3	Q2W0J3_MAGSA	712	Magnetospirillum magneticum (strain AMB-1 / ATCC 700264)	Flagellin	amb3828
A0A0A8HPK1	A0A0A8HPK1_9PROT	712	Campylobacter volucris LMG 24379	Flagellin	CVOL_1551
A0A0C2YBU9	A0A0C2YBU9_MAGMG	712	Magnetospirillum magnetotacticum MS-1	Flagellin	CCC_00275
K4KUT8	K4KUT8_SIMAS	711	Simiduia agarivorans (strain DSM 21679 / JCM 13881 / BCRC 17597 / SA1)	Flagellin	M5M_02265
A0A0K9IG28	A0A0K9IG28_9DELT	711	Desulfocarbo indianensis	Uncharacterized protein	AAU61_05335
K9GKI2	K9GKI2_9PROT	711	Caenispirillum salinarum AK4	Flagellin	C882_2308
J4KTV3	J4KTV3_9PROT	711	Campylobacter sp. FOBRC14	Flagellin	HMPREF1139_1489
A0A0F3IGX4	A0A0F3IGX4_9GAMM	709	Methylococcaceae bacterium Sn10-6	Flagellin	VZ94_14540
A0A1G1EV67	A0A1G1EV67_9BACT	709	Nitrospirae bacterium GWB2_47_37	Flagellar hook-associated protein 3	A2X55_12760
A0A162B8M1	A0A162B8M1_MARGR	708	Marichromatium gracile (Chromatium gracile)	Flagellin	AY586_13525
W0DZY6	W0DZY6_MARPU	708	Marichromatium purpuratum 984	Flagellin	MARPU_09160
A0A0J6T148	A0A0J6T148_9RHIZ	708	Methylobacterium tarhaniae	Flagellin	VQ03_15520
E0USI9	E0USI9_SULAO	708	Sulfurimonas autotrophica (strain ATCC BAA-671 / DSM 16294 / JCM 11897 / OK10)	Flagellin domain protein	Saut_1104
A0A1R1LRA4	A0A1R1LRA4_9GAMM	707	Motiliproteus sp. MSK22-1	Flagellin	BGP75_18965
T0J065	T0J065_9HELI	707	Sulfurimonas hongkongensis	Uncharacterized protein	M947_10610
A0A1E5Q9H9	A0A1E5Q9H9_9PROT	707	Magnetovibrio blakemorei	Uncharacterized protein	BEN30_07365
A0A1I5Y6L3	A0A1I5Y6L3_9FIRM	707	Butyrivibrio proteoclasticus	Flagellin	SAMN04487928_14121
A0A1Z9GQT5	A0A1Z9GQT5_9EURY	706	Euryarchaeota archaeon TMED141	Uncharacterized protein	CBD01_01845
A0A1Z9GCB6	A0A1Z9GCB6_9RHIZ	706	Rhizobiales bacterium TMED143	Flagellin	CBD03_04565
A0A1W1H9X4	A0A1W1H9X4_9DELT	706	Desulfamplus magnetovallimortis	Putative flagellin	MTBBW1_1730013
A0A1T4NS13	A0A1T4NS13_9RHIZ	706	Aurantimonas sp. USBA 369	Flagellin	SAMN05428963_103152
A0A117LM42	A0A117LM42_9BACT	705	Synergistales bacterium 53_16	Flagellin/flagellar hook associated protein (Fragment)	XD80_1839
D2R3T8	D2R3T8_PIRSD	704	Pirellula staleyi (strain ATCC 27377 / DSM 6068 / ICPB 4128) (Pirella staleyi)	Flagellin	Psta_2372
D3RUL6	D3RUL6_ALLVD	704	Allochromatium vinosum (strain ATCC 17899 / DSM 180 / NBRC 103801 / NCIMB 10441 / D) (Chromatium vinosum)	Flagellin	Alvin_1951
A0A059V4K4	A0A059V4K4_PSEPU	704	Pseudomonas putida (Arthrobacter siderocapsulatus)	Flagellin	DW66_4209
A0A0Q5DWV8	A0A0Q5DWV8_9RHIZ	703	Methylobacterium sp. Leaf125	Uncharacterized protein	ASF58_03605
E4TX09	E4TX09_SULKY	703	Sulfuricurvum kujiense (strain ATCC BAA-921 / DSM 16994 / JCM 11577 / YK-1)	Flagellar hook-associated protein FlgL	Sulku_1187
A0A1G5C8Z3	A0A1G5C8Z3_9FIRM	703	Butyrivibrio hungatei	Flagellin	SAMN02910451_00986
A0A1U9L054	A0A1U9L054_9PROT	703	Gluconobacter albidus	Flagellin	A0U94_11430
E0S025	E0S025_BUTPB	703	Butyrivibrio proteoclasticus (strain ATCC 51982 / DSM 14932 / B316) (Clostridium proteoclasticum)	Flagellin	flgL bpr_I0479
A0A1W1CGE4	A0A1W1CGE4_9ZZZZ	702	hydrothermal vent metagenome	Flagellar hook-length control protein FliK	MNB_SM-4-898
A0A1G3SLK4	A0A1G3SLK4_9HELI	702	Sulfuricurvum sp. RIFOXYD2_FULL_44_160	Flagellin	A2552_06155
M5RGE6	M5RGE6_9PLAN	702	Rhodopirellula maiorica SM1	Flagellin	RMSM_04864
A0A0S2KE93	A0A0S2KE93_9GAMM	701	Pseudohongiella spirulinae	Flagellin	PS2015_2005
Q30RR6	Q30RR6_SULDN	701	Sulfurimonas denitrificans (strain ATCC 33889 / DSM 1251) (Thiomicrospira denitrificans (strain ATCC 33889 / DSM 1251))	Flagellin	Suden_1037
M5SK64	M5SK64_9PLAN	701	Rhodopirellula europaea SH398	Flagellin	RESH_02736
A0A1I6Z2A8	A0A1I6Z2A8_SELRU	700	Selenomonas ruminantium	Flagellin	SAMN02910356_01120
P72127	P72127_PSEAI	700	Pseudomonas aeruginosa	Flagellin (Fragment)
A0A1F8UGU2	A0A1F8UGU2_9FIRM	700	Clostridiales bacterium GWD2_32_19	Flagellin	A2Y18_02115
I0GQX7	I0GQX7_SELRL	699	Selenomonas ruminantium subsp. lactilytica (strain NBRC 103574 / TAM6421)	Flagellin	fliC SELR_14560
R6LSW7	R6LSW7_9CLOT	699	Clostridium sp. CAG:253	Flagellin	BN565_00197
A0A1M7RYP1	A0A1M7RYP1_9FIRM	698	Butyrivibrio hungatei DSM 14810	Flagellin	SAMN02745247_00689
A0A1F8UIT7	A0A1F8UIT7_9FIRM	698	Clostridiales bacterium GWD2_32_59	Flagellin	A2Y22_05300
A0A1D9P5C7	A0A1D9P5C7_9FIRM	698	Butyrivibrio hungatei	Flagellin	bhn_I2332
A0A1H5TTV2	A0A1H5TTV2_9FIRM	698	Butyrivibrio sp. Su6	Flagellin	SAMN02910276_00771
A0A0B1TXL2	A0A0B1TXL2_9DELT	698	Desulfovibrio sp. TomC	Flagellin	NY78_3697
B3PGR6	B3PGR6_CELJU	698	Cellvibrio japonicus (strain Ueda107) (Pseudomonas fluorescens subsp. cellulosa)	Flagellin	CJA_1919
C4XKY0	C4XKY0_DESMR	698	Desulfovibrio magneticus (strain ATCC 700980 / DSM 13731 / RS-1)	Flagellin	fliC DMR_10280
A0A166DUF9	A0A166DUF9_9GAMM	697	Oleiphilus sp. HI0009	Flagellin	A3715_14925
A0A162KH10	A0A162KH10_9GAMM	697	Oleiphilus sp. HI0065	Flagellin	A3737_00545
K4KI95	K4KI95_SIMAS	696	Simiduia agarivorans (strain DSM 21679 / JCM 13881 / BCRC 17597 / SA1)	Flagellin	M5M_02270
H1FSP3	H1FSP3_SULGG	696	Sulfurimonas gotlandica (strain DSM 19862 / JCM 16533 / GD1)	Flagellar hook-associated protein FlgL	flgL SMGD1_2639
A0A1N6X1W2	A0A1N6X1W2_9GAMM	696	Marinobacterium stanieri	Flagellin	SAMN05421647_11274
A0A1Y0I9P2	A0A1Y0I9P2_9GAMM	696	Oleiphilus messinensis	Flagellin	OLMES_3138
A0A1H7LIC9	A0A1H7LIC9_9FIRM	694	Pseudobutyrivibrio ruminis	Flagellin	SAMN02910377_02374
A0A176HC77	A0A176HC77_9GAMM	693	Oleiphilus sp. HI0069	Flagellin	A3741_13510
B0UNC5	B0UNC5_METS4	693	Methylobacterium sp. (strain 4-46)	Flagellin	M446_0543
A0A1G3UB35	A0A1G3UB35_9HELI	693	Sulfurimonas sp. RIFOXYD2_FULL_34_21	Flagellar biosynthesis protein FlgL	A2530_04565
A0A1Z9GC82	A0A1Z9GC82_9RHIZ	693	Rhizobiales bacterium TMED143	Flagellin	CBD03_04570
A0A1G3THD6	A0A1G3THD6_9HELI	693	Sulfurimonas sp. RIFCSPLOWO2_12_36_12	Flagellar biosynthesis protein FlgL	A2W82_01035
R5SD23	R5SD23_9GAMM	692	Acinetobacter sp. CAG:196	Flagellin	BN527_01103
V9V3C8	V9V3C8_9PSED	692	Pseudomonas monteilii SB3101	Flagellin	X970_17800
B0U7G1	B0U7G1_METS4	692	Methylobacterium sp. (strain 4-46)	Flagellin	M446_0686
C0QA35	C0QA35_DESAH	692	Desulfobacterium autotrophicum (strain ATCC 43914 / DSM 3382 / HRM2)	Putative flagellin	HRM2_36950
A0A1W9T0X2	A0A1W9T0X2_9DELT	690	Desulfobacteraceae bacterium 4572_130	Flagellin	B6I26_00440
K7SLR4	K7SLR4_9HELI	689	Candidatus Sulfuricurvum sp. RIFRC-1	Flagellin	B649_05085
A0A0K0TWQ4	A0A0K0TWQ4_9RHIZ	689	Devosia sp. H5989	Flagellin	FliD XM25_10460
Q52079	Q52079_PSEPU	688	Pseudomonas putida (Arthrobacter siderocapsulatus)	Flagellin
D7CPM1	D7CPM1_SYNLT	688	Syntrophothermus lipocalidus (strain DSM 12680 / TGB-C1)	Flagellin	Slip_1903
Q88ES5	Q88ES5_PSEPK	687	Pseudomonas putida (strain ATCC 47054 / DSM 6125 / NCIMB 11950 / KT2440)	Flagellin	fliC PP_4378
L7CFN3	L7CFN3_RHOBT	687	Rhodopirellula baltica SWK14	Flagellin	RBSWK_03290
M5S330	M5S330_9PLAN	687	Rhodopirellula europaea SH398	Flagellin	RESH_03556
K5CZA7	K5CZA7_RHOBT	687	Rhodopirellula baltica SH28	Flagellin	RBSH_05261
F2AYC7	F2AYC7_RHOBT	687	Rhodopirellula baltica WH47	Flagellin	RBWH47_05723
V5ACY4	V5ACY4_9PROT	686	Betaproteobacteria bacterium MOLA814	Flagellin	fliC_3 MOLA814_02597
A0A166L230	A0A166L230_PSEPU	686	Pseudomonas putida (Arthrobacter siderocapsulatus)	Flagellin	A3L25_18320
A0A1K1R6B6	A0A1K1R6B6_9BACL	686	Paenibacillus sp. UNCCL117	Flagellin	SAMN02799630_05626
Q2SCW0	Q2SCW0_HAHCH	686	Hahella chejuensis (strain KCTC 2396)	Flagellin	fliC HCH_04820
L7CMK8	L7CMK8_RHOBT	685	Rhodopirellula baltica SWK14	Flagellin	RBSWK_01060
M5SKI0	M5SKI0_9PLAN	685	Rhodopirellula europaea SH398	Flagellin	RESH_01203
M2AYC1	M2AYC1_9PLAN	685	Rhodopirellula europaea 6C	Flagellin	RE6C_04940
K5DJC4	K5DJC4_RHOBT	685	Rhodopirellula baltica SH28	Flagellin	RBSH_02182
F2AR76	F2AR76_RHOBT	685	Rhodopirellula baltica WH47	Flagellin	RBWH47_04389
A0A165VV45	A0A165VV45_9GAMM	685	Oleiphilus sp. HI0065	Flagellin	A3737_00550
Q7UPE2	Q7UPE2_RHOBA	685	Rhodopirellula baltica (strain DSM 10527 / NCIMB 13988 / SH1)	Flagellin	fliC RB6996
A0A0D7UVM0	A0A0D7UVM0_9GAMM	684	Halomonas meridiana	Flagellin	VE30_11800
I2Q6H3	I2Q6H3_9DELT	684	Desulfovibrio sp. U5L	Flagellin	DesU5LDRAFT_3762
A0A0J1BD48	A0A0J1BD48_RHOIS	684	Rhodopirellula islandica	Flagellin	RISK_003569
A0A0V8GIN4	A0A0V8GIN4_9BACL	683	Exiguobacterium enclense	Flagellin	AS033_01700
Q2SCV8	Q2SCV8_HAHCH	683	Hahella chejuensis (strain KCTC 2396)	Flagellin	HCH_04822
A0A0Q8INF9	A0A0Q8INF9_9RHIZ	682	Devosia sp. Root685	Flagellin	ASD83_11275
A0A166WG82	A0A166WG82_9CYAN	682	Leptolyngbya valderiana BDU 20041	Flagellin	AY599_16290
A0A1X7P3E7	A0A1X7P3E7_AZOLI	682	Azospirillum lipoferum	Flagellin	SAMN02982994_2237
S9S816	S9S816_PHAFV	681	Phaeospirillum fulvum MGU-K5	Flagellin	K678_14322
V4RL26	V4RL26_9RHIZ	681	Lutibaculum baratangense AMV1	Flagellin	N177_0550
M2AS80	M2AS80_9PLAN	681	Rhodopirellula europaea 6C	Flagellin	RE6C_03733
E0TH58	E0TH58_PARBH	681	Parvularcula bermudensis (strain ATCC BAA-594 / HTCC2503 / KCTC 12087)	Flagellin	PB2503_07934
M5U431	M5U431_9PLAN	681	Rhodopirellula sallentina SM41	Flagellin	RSSM_05942
A0A1T5D4G7	A0A1T5D4G7_9FIRM	681	Lachnospiraceae bacterium	Flagellin	SAMN06296386_103271
A0A1F6GAY9	A0A1F6GAY9_9PROT	680	Candidatus Lambdaproteobacteria bacterium RIFOXYD2_FULL_50_16	Flagellin	A2527_08895
A0A0J1DEW4	A0A0J1DEW4_9BURK	680	Massilia sp. WF1	Flagellin	AB595_06205
M5T536	M5T536_9PLAN	680	Rhodopirellula sp. SWK7	Flagellin	RRSWK_03178
A0A1J4TPF7	A0A1J4TPF7_9HELI	679	Helicobacteraceae bacterium CG1_02_36_14	Flagellar biosynthesis protein FlgL	AUJ81_11950
A0A0J1BB28	A0A0J1BB28_RHOIS	679	Rhodopirellula islandica	Flagellin	RISK_004150
A0A091B3L7	A0A091B3L7_9HELI	679	Sulfuricurvum sp. MLSB	Flagellin	JU82_09095
A0A0D8I6K7	A0A0D8I6K7_9CLOT	679	Clostridium aceticum	Flagellin	fla2 CACET_c03150
M5TMG6	M5TMG6_9PLAN	679	Rhodopirellula sp. SWK7	Flagellin	RRSWK_00853
M5TFS1	M5TFS1_9PLAN	679	Rhodopirellula sp. SWK7	Flagellin	RRSWK_03177
M5TTW6	M5TTW6_9PLAN	679	Rhodopirellula sallentina SM41	Flagellin	RSSM_05943
M5UAA6	M5UAA6_9PLAN	679	Rhodopirellula sallentina SM41	Flagellin	RSSM_03780
A0A1W1C2N5	A0A1W1C2N5_9ZZZZ	678	hydrothermal vent metagenome	Flagellar hook-length control protein FliK	MNB_SM-5-279
L7CNM0	L7CNM0_RHOBT	678	Rhodopirellula baltica SWK14	Flagellin	RBSWK_00573
M2AUV0	M2AUV0_9PLAN	678	Rhodopirellula europaea 6C	Flagellin	RE6C_05437
E0UT77	E0UT77_SULAO	678	Sulfurimonas autotrophica (strain ATCC BAA-671 / DSM 16294 / JCM 11897 / OK10)	Flagellin	Saut_0131
A0A1H6HIH8	A0A1H6HIH8_PHAFV	678	Phaeospirillum fulvum (Rhodospirillum fulvum)	Flagellin	SAMN04244559_01808
A0A0S9PPP9	A0A0S9PPP9_9RHIZ	676	Methylobacterium sp. Leaf112	Uncharacterized protein	ASF52_11180
A0A0S3QRL1	A0A0S3QRL1_THET7	676	Thermosulfidibacter takaii (strain DSM 17441 / JCM 13301 / NBRC 103674 / ABI70S6)	Flagellin	TST_0161
A0A0F5FM76	A0A0F5FM76_9RHIZ	675	Devosia chinhatensis	Uncharacterized protein	VE26_08865
B3PGR4	B3PGR4_CELJU	675	Cellvibrio japonicus (strain Ueda107) (Pseudomonas fluorescens subsp. cellulosa)	Flagellin	flaA CJA_1917
A0A160IXF5	A0A160IXF5_PSEPU	673	Pseudomonas putida B6-2	Flagellin	KKK_09995
A0A1M6E2R4	A0A1M6E2R4_DESDE	673	Desulfovibrio desulfuricans	Flagellin	SAMN05660830_01025
H8FR26	H8FR26_PHAMO	672	Phaeospirillum molischianum DSM 120	Flagellin	PHAMO_210325
A0A1Q6DMT6	A0A1Q6DMT6_9DELT	672	Desulfobulbaceae bacterium DB1	Flagellin	BM485_08145
F8FVA7	F8FVA7_PSEP6	672	Pseudomonas putida (strain S16)	Flagellin	PPS_3780
A0A1Q6NDW3	A0A1Q6NDW3_9FIRM	671	Clostridiales bacterium Nov_37_41	Flagellin	BHV95_00270
A0A1Z8QA74	A0A1Z8QA74_9RHIZ	671	Rhizobiales bacterium TMED29	Flagellin	CBB89_00560
A0A1F8USW5	A0A1F8USW5_9FIRM	671	Clostridiales bacterium GWE2_32_10	Flagellin	A2Y24_04050
F5S0A6	F5S0A6_9ENTR	671	Enterobacter hormaechei ATCC 49162	Flagellin	HMPREF9086_3420
A0A1Y0IBL1	A0A1Y0IBL1_9GAMM	671	Oleiphilus messinensis	Flagellin	OLMES_3113
A0A0U4BF28	A0A0U4BF28_ECOLX	670	Escherichia coli	Flagellin	fliC ACN002_1957
A0A0D8WKH9	A0A0D8WKH9_ECOLX	670	Escherichia coli	Flagellin	UC41_00395
L4VH78	L4VH78_ECOLX	670	Escherichia coli KTE112	Flagellin	WIC_02282
A0A1V2YIZ5	A0A1V2YIZ5_9FIRM	670	Epulopiscium sp. Nuni2H_MBin001	Flagellin	BEN18_00535
L3C923	L3C923_ECOLX	670	Escherichia coli KTE193	Flagellin	A13W_01001
A0A0B1ETA6	A0A0B1ETA6_ECOLX	670	Escherichia coli	Flagellin	BUE81_10895
J7RU84	J7RU84_ECOLX	670	Escherichia coli chi7122	Flagellin	BN16_24631
I6DNB6	I6DNB6_SHIBO	670	Shigella boydii 965-58	Flagellin	fliC SB96558_1157
U2W9G2	U2W9G2_9PROT	670	alpha proteobacterium RS24	Flagellin	RS24_01217
A0A1Y2ZT03	A0A1Y2ZT03_ECOLX	670	Escherichia coli	Flagellin	B1K96_02095
A0A1X3LKC3	A0A1X3LKC3_ECOLX	670	Escherichia coli TA054	Flagellin	EAXG_01447
A0A0K3WU44	A0A0K3WU44_ECOLX	670	Escherichia coli	Flagellin	fliC AM266_14155 ERS085386_04389
O85825	O85825_ECOLX	670	Escherichia coli	Flagellin	fliC BN17_23371
O68385	O68385_PSEPU	669	Pseudomonas putida (Arthrobacter siderocapsulatus)	Flagellin (Fragment)
R9IWU3	R9IWU3_9FIRM	669	Lachnospiraceae bacterium 3-1	Flagellin	C806_01156
A0A1F8UPS7	A0A1F8UPS7_9FIRM	669	Clostridiales bacterium GWE2_32_10	Flagellin	A2Y24_00395
A0A1Z9GJD9	A0A1Z9GJD9_9EURY	668	Euryarchaeota archaeon TMED141	Uncharacterized protein	CBD01_07100
A0A0K3R8I3	A0A0K3R8I3_ECOLX	668	Escherichia coli	Flagellin	fliC ERS085366_01823
A0A1I0WBP7	A0A1I0WBP7_SELRU	668	Selenomonas ruminantium	Flagellin	SAMN05216587_102400
B9BC95	B9BC95_9BURK	667	Burkholderia multivorans CGD1	Flagellin	BURMUCGD1_0109
A0A1V2M2L6	A0A1V2M2L6_9FIRM	667	Epulopiscium sp. SCG-B11WGA-EpuloA1	Uncharacterized protein	AN396_02630
A0A0Q4I6B2	A0A0Q4I6B2_9SPHN	666	Sphingomonas sp. Leaf22	Flagellin	ASE70_14285
A0A0Q4Q0P3	A0A0Q4Q0P3_9SPHN	666	Sphingomonas sp. Leaf67	Flagellin	ASE90_13200
A0A0U5B6H3	A0A0U5B6H3_9BACL	666	Aneurinibacillus soli	Flagellin	hag_2 CB4_00699
A0A178I220	A0A178I220_9RHIZ	666	Devosia sp. S37	Uncharacterized protein	A3840_05380
K8PE35	K8PE35_9BRAD	665	Afipia clevelandensis ATCC 49720	Flagellin	HMPREF9696_01775
F7QQC0	F7QQC0_9BRAD	665	Bradyrhizobiaceae bacterium SG-6C	Flagellin	CSIRO_3790
A0A1E5LDN5	A0A1E5LDN5_9BACI	665	Bacillus solimangrovi	Flagellin	BFG57_02730
A0A1Y0EGE9	A0A1Y0EGE9_9RHOB	665	Loktanella vestfoldensis	Flagellin	fliC LOKVESSMR4R_03423
A0A1Z9GJH8	A0A1Z9GJH8_9EURY	664	Euryarchaeota archaeon TMED141	Uncharacterized protein	CBD01_07105
A0A1M5W8G0	A0A1M5W8G0_9FIRM	664	Sporobacter termitidis DSM 10068	Flagellin	SAMN02745823_01125
I2Q6J8	I2Q6J8_9DELT	664	Desulfovibrio sp. U5L	Flagellin	DesU5LDRAFT_3788
A0A1M6G226	A0A1M6G226_BUTFI	664	Butyrivibrio fibrisolvens DSM 3071	Flagellin	SAMN02745229_04013
A0A1B9ZDF6	A0A1B9ZDF6_9BRAD	664	Bradyrhizobium paxllaeri	Flagellin	LMTR21_25010
A0A1B9ZGB5	A0A1B9ZGB5_9BRAD	664	Bradyrhizobium paxllaeri	Flagellin	LMTR21_37195
A0A1K1N8H6	A0A1K1N8H6_SELRU	663	Selenomonas ruminantium	Flagellin	SAMN02910323_1252
D4H5P8	D4H5P8_DENA2	663	Denitrovibrio acetiphilus (strain DSM 12809 / N2460)	Flagellin domain protein	Dacet_2735
A0A161RYG6	A0A161RYG6_9SPHN	663	Sphingomonas hankookensis	Flagellin	AVT10_07135
A0A1W9IGH3	A0A1W9IGH3_9PROT	663	Proteobacteria bacterium SG_bin9	Flagellin	A4S14_07155
A0A1V2MDA4	A0A1V2MDA4_9FIRM	662	Epulopiscium sp. SCG-D08WGA-EpuloA1	Uncharacterized protein	AN640_03635
A0A142XVE9	A0A142XVE9_9PLAN	662	Pirellula sp. SH-Sr6A	Flagellin	VN12_02655
A0A1S9CH38	A0A1S9CH38_9FIRM	662	Epulopiscium sp. AS2M-Bin002	Uncharacterized protein	ATN32_01010
A0A1H6GQ06	A0A1H6GQ06_SELRU	661	Selenomonas ruminantium	Flagellin	SAMN05216583_10547
W6LQ88	W6LQ88_9GAMM	661	Candidatus Contendobacter odensis Run_B_J11	Flagellin	BN874_1530004
A0A0Q4KCL6	A0A0Q4KCL6_9SPHN	660	Sphingomonas sp. Leaf32	Flagellin	ASE83_07080
A0A0Q4JRL9	A0A0Q4JRL9_9SPHN	660	Sphingomonas sp. Leaf29	Flagellin	ASE81_07155
A0A0Q4CSS2	A0A0Q4CSS2_9SPHN	660	Sphingomonas sp. Leaf9	Flagellin	ASE58_04780
A0A1Y0D844	A0A1Y0D844_9GAMM	660	Oceanisphaera profunda	Flagellin	CBP31_12650
A0A1N7JC33	A0A1N7JC33_9GAMM	660	Neptunomonas antarctica	Flagellin	SAMN05421760_101919
A0A0Q4FK88	A0A0Q4FK88_9SPHN	660	Sphingomonas sp. Leaf16	Flagellin	ASE65_06140
A0A0S2ES98	A0A0S2ES98_9RHIZ	659	Aureimonas sp. AU20	Uncharacterized protein	M673_15610
A0A0A8X1I8	A0A0A8X1I8_9BACI	659	Bacillus selenatarsenatis SF-1	Flagellin	SAMD00020551_0110
A0A1G2ZIA0	A0A1G2ZIA0_9BACT	659	Planctomycetes bacterium RBG_16_43_13	Flagellar hook-associated protein 3	A2W23_08315
A0A1R1LR51	A0A1R1LR51_9GAMM	658	Motiliproteus sp. MSK22-1	Flagellar hook-associated protein 3	BGP75_18955
A0A1N6I6D4	A0A1N6I6D4_9DELT	658	Halodesulfovibrio marinisediminis DSM 17456	Flagellin	SAMN02745161_2451
A0A1Y1RC33	A0A1Y1RC33_9PROT	658	Campylobacteraceae bacterium 4484_4	Flagellin	B6D59_02080
A0A1G3SMI0	A0A1G3SMI0_9HELI	657	Sulfuricurvum sp. RIFOXYD2_FULL_44_160	Flagellin	A2552_08980
A0A011NN71	A0A011NN71_9PROT	657	Candidatus Accumulibacter sp. BA-93	Flagellin	fliC AW11_03930
A0A1Z9H9I6	A0A1Z9H9I6_9BACT	656	Phycisphaera sp. TMED151	Uncharacterized protein	CBD11_05495
I5B5A9	I5B5A9_9DELT	656	Desulfobacter postgatei 2ac9	Flagellar hook-associated protein 3	DespoDRAFT_02854
A0A1H5Z7Y5	A0A1H5Z7Y5_9FIRM	656	Butyrivibrio sp. Su6	Flagellin	SAMN02910276_02534
A0A1M5WDU6	A0A1M5WDU6_BUTFI	656	Butyrivibrio fibrisolvens DSM 3071	Flagellin	SAMN02745229_01017
A0A099SBP5	A0A099SBP5_9FIRM	656	Desulfosporosinus sp. HMP52	Flagellin	DP73_06755
A0A1A6AYB4	A0A1A6AYB4_9CLOT	655	Clostridium ragsdalei P11	Flagellar hook-associated protein FlgL	CLRAG_13580
K8PAP7	K8PAP7_9BRAD	655	Afipia clevelandensis ATCC 49720	Flagellin	HMPREF9696_01774
F7QQB9	F7QQB9_9BRAD	655	Bradyrhizobiaceae bacterium SG-6C	Flagellin	CSIRO_3789
A0A1T5DP52	A0A1T5DP52_9FIRM	655	Lachnospiraceae bacterium	Flagellin	SAMN06296386_104266
A0A1J8Q1T5	A0A1J8Q1T5_9GAMM	654	Halomonas sp. QHL1	Flagellin	QHL1GM_09670
A0A1X9MA11	A0A1X9MA11_9BACI	654	Bacillus krulwichiae	Flagellin	hag_1 BkAM31D_05945
R9KKR0	R9KKR0_9FIRM	653	Lachnospiraceae bacterium A2	Flagellin	C810_01846
A0A1E4F0K5	A0A1E4F0K5_9RHIZ	653	Pelagibacterium sp. SCN 63-23	Uncharacterized protein	ABS75_34135
A0A1M6SHP7	A0A1M6SHP7_9FIRM	653	Tepidibacter formicigenes DSM 15518	Flagellin	SAMN02744037_02344
A0A1H9N626	A0A1H9N626_BUTFI	653	Butyrivibrio fibrisolvens	Flagellin	SAMN04487884_10442
A0A160UFL9	A0A160UFL9_BRASZ	653	Bradyrhizobium sp.	Flagellar hookassociated protein FliD	BF49_5793
A0A0S8H0L7	A0A0S8H0L7_9BACT	652	Phycisphaerae bacterium SM23_30	Uncharacterized protein	AMJ79_02570
A0A0Q7I7I8	A0A0Q7I7I8_9RHIZ	651	Devosia sp. Root436	Uncharacterized protein	ASD04_04205
M5RF69	M5RF69_9PLAN	651	Rhodopirellula maiorica SM1	Flagellar hook-associated protein 3	RMSM_04956
L7CKK9	L7CKK9_RHOBT	651	Rhodopirellula baltica SWK14	Flagellin	RBSWK_02488
M2AV94	M2AV94_9PLAN	651	Rhodopirellula europaea 6C	Flagellin	RE6C_05296
M5SNJ3	M5SNJ3_9PLAN	651	Rhodopirellula europaea SH398	Flagellin	RESH_01665
M5T363	M5T363_9PLAN	651	Rhodopirellula sp. SWK7	Flagellar hook-associated protein 3	RRSWK_04065
A0A0T2MMZ7	A0A0T2MMZ7_9RHIZ	651	Devosia sp. Root635	Uncharacterized protein	ASD80_04235
K5EDZ7	K5EDZ7_RHOBT	651	Rhodopirellula baltica SH28	Flagellin	RBSH_00533
F2ANQ6	F2ANQ6_RHOBT	651	Rhodopirellula baltica WH47	Flagellin	RBWH47_05793
M5U8I6	M5U8I6_9PLAN	651	Rhodopirellula sallentina SM41	Flagellar hook-associated protein 3	RSSM_00940
Q7URF0	Q7URF0_RHOBA	651	Rhodopirellula baltica (strain DSM 10527 / NCIMB 13988 / SH1)	Flagellin	flgL RB5711
A0A1Q6TV28	A0A1Q6TV28_9GAMM	650	Acinetobacter sp. CAG:196_36_41	Flagellin	BHW62_01685
K2DCP4	K2DCP4_9ZZZZ	650	groundwater metagenome	Uncharacterized protein (Fragment)	ACD_39C00195G0001
S0JEY7	S0JEY7_9FIRM	649	Eubacterium sp. 14-2	Flagellin	C805_01247
I0IAM6	I0IAM6_PHYMF	649	Phycisphaera mikurensis (strain NBRC 102666 / KCTC 22515 / FYK2301M01)	Flagellin	flgL PSMK_01550
R9IVL5	R9IVL5_9FIRM	649	Lachnospiraceae bacterium A4	Uncharacterized protein	C804_04355
A0A0Q4KKW7	A0A0Q4KKW7_9SPHN	648	Sphingomonas sp. Leaf30	Flagellin	ASE89_00355
A0A1J5ES08	A0A1J5ES08_9DELT	647	Desulfobacterales bacterium CG2_30_60_27	Flagellin	AUK28_06605
A0A1E3LXT8	A0A1E3LXT8_9SPHN	646	Sphingomonas sp. MCT13	Flagellin	BFL28_16760
A0A177HD91	A0A177HD91_9RHOB	646	Rhodobacteraceae bacterium SB2	Flagellin	fliC pfor_9c0728
A0A1B6B7I9	A0A1B6B7I9_9FIRM	645	Fusibacter sp. 3D3	Flagellar hook-associated protein FlgL	F3D3_0263
A0A1M5ALQ9	A0A1M5ALQ9_9FIRM	645	Schwartzia succinivorans DSM 10502	Flagellin	SAMN02745190_02362
D6SR81	D6SR81_9DELT	645	Desulfonatronospira thiodismutans ASO3-1	Flagellar hook-associated protein 3	Dthio_PD0523
A0A1T2L995	A0A1T2L995_9GAMM	645	Solemya velesiana gill symbiont	Flagellar hook-associated protein 3	BOW53_03790
A0A1G7W8V8	A0A1G7W8V8_SELRU	643	Selenomonas ruminantium	Flagellin	SAMN05216584_10968
A0A1V2SZP0	A0A1V2SZP0_ECOLX	643	Escherichia coli	Flagellin (Fragment)	BET08_22615
A0A1Q6TML9	A0A1Q6TML9_9GAMM	642	Acinetobacter sp. CAG:196_36_41	Flagellin	BHW62_09580
A0A0N1LKT2	A0A0N1LKT2_9PROT	642	alpha proteobacterium AAP38	Flagellin	IP70_19810
A0A1F9M0C9	A0A1F9M0C9_9DELT	642	Deltaproteobacteria bacterium RIFOXYD12_FULL_55_16	Flagellin	A2505_07385
A0A0J9B3P8	A0A0J9B3P8_9BACT	641	bacteria symbiont BFo1 of Frankliniella occidentalis	Flagellin	AI28_16350
A0A1Y5HQ16	A0A1Y5HQ16_OLEAN	641	Oleispira antarctica	Uncharacterized protein (Fragment)	A9R00_11150
Q1JZQ4	Q1JZQ4_DESA6	641	Desulfuromonas acetoxidans (strain DSM 684 / 11070)	Flagellin-like	Dace_2538
A0A1Q6TP68	A0A1Q6TP68_9GAMM	640	Acinetobacter sp. CAG:196_36_41	Flagellin	BHW62_08810
R5SKA7	R5SKA7_9GAMM	640	Acinetobacter sp. CAG:196	Flagellin	BN527_01444
A0A089IFA6	A0A089IFA6_9BACL	640	Paenibacillus sp. FSL H7-0737	Flagellin	H70737_03955
K8NGI8	K8NGI8_AFIFE	639	Afipia felis ATCC 53690	Flagellin	HMPREF9697_00072
A0A1W9S799	A0A1W9S799_9BACT	639	candidate division Zixibacteria bacterium 4484_95	Flagellar hook-associated protein 3	B6D58_01415
A0A1J7ZY18	A0A1J7ZY18_CITFR	639	Citrobacter freundii	Flagellin	BED45_19655
A0A1G5GQE5	A0A1G5GQE5_9FIRM	638	Butyrivibrio hungatei	Flagellin	SAMN02910451_02992
A0A0Q4QMK3	A0A0Q4QMK3_9GAMM	638	Stenotrophomonas sp. Leaf70	Flagellin	ASF01_09265
A4G680	A4G680_HERAR	638	Herminiimonas arsenicoxydans	Flagellin	fliC HEAR1866
A0A0Q4MI51	A0A0Q4MI51_9GAMM	637	Erwinia sp. Leaf53	Flagellin	ASF13_13020
A0A1M7YDU8	A0A1M7YDU8_9DELT	637	Desulfopila aestuarii DSM 18488	Flagellin	SAMN02745220_03641
A0A1I5SE23	A0A1I5SE23_9FIRM	637	Butyrivibrio proteoclasticus	Flagellin	SAMN04487928_10633
A0A0H3YZF0	A0A0H3YZF0_PSEST	637	Pseudomonas stutzeri (Pseudomonas perfectomarina)	Flagellin	AB691_2568
A0A1W1YHF3	A0A1W1YHF3_9FIRM	636	Papillibacter cinnamivorans DSM 12816	Flagellin	SAMN02745168_0419
A0A1T5FHG2	A0A1T5FHG2_9FIRM	636	Lachnospiraceae bacterium	Flagellin	SAMN06296386_11087
A0A1R0WPI8	A0A1R0WPI8_9BACL	635	Paenibacillus odorifer	Flagellin	BSO21_28295
A0A1R0XAL6	A0A1R0XAL6_9BACL	635	Paenibacillus odorifer	Flagellin	BJP51_17195
A0A1R0YT79	A0A1R0YT79_9BACL	635	Paenibacillus odorifer	Flagellin	BSK60_25765
I0GP84	I0GP84_SELRL	635	Selenomonas ruminantium subsp. lactilytica (strain NBRC 103574 / TAM6421)	Flagellin	fliC SELR_08630
U2WRM3	U2WRM3_9PROT	635	alpha proteobacterium RS24	Flagellin	RS24_01218
A0A0F9WX64	A0A0F9WX64_9ZZZZ	634	marine sediment metagenome	Uncharacterized protein	LCGC14_0221980
A0A1H0PYG4	A0A1H0PYG4_SELRU	634	Selenomonas ruminantium	Flagellin	SAMN05216366_10644
A0A101GGQ1	A0A101GGQ1_9BACT	634	Synergistales bacterium 53_16	Flagellar hook-associated protein 3 (Fragment)	XD80_1127
A0A0N1BWF2	A0A0N1BWF2_9PROT	634	alpha proteobacterium AAP38	Flagellin	IP70_17535
A0A1V5EG49	A0A1V5EG49_9BRAD	634	Bradyrhizobium sp. BR10280	Flagellar protein	A5906_17020
A0A0C2ZV67	A0A0C2ZV67_9HELI	633	Sulfuricurvum sp. PC08-66	Flagellin	KU37_02830
A0A160FP20	A0A160FP20_9BURK	633	Burkholderia sp. OLGA172	Flagellin	AYM40_19785
A0A0A0Z815	A0A0A0Z815_9GAMM	632	Pantoea sp. PSNIH1	Flagellin	PSNIH1_09155
A0A0C2VAP8	A0A0C2VAP8_9HELI	632	Sulfuricurvum sp. PC08-66	Flagellin	KU37_02825
A0A147G064	A0A147G064_9GAMM	632	Pantoea dispersa	Flagellin	SA5R_06710
A0A1Y6EZQ1	A0A1Y6EZQ1_9RHIZ	632	Devosia lucknowensis	Flagellin	SAMN06295905_1511
A0A0J6V9W7	A0A0J6V9W7_9RHIZ	632	Methylobacterium aquaticum	Flagellin	VP06_11435
A0A0J6SQC4	A0A0J6SQC4_9RHIZ	632	Methylobacterium aquaticum	Flagellin	VP06_11440
A0A1X0XH77	A0A1X0XH77_KLUIN	632	Kluyvera intermedia (Enterobacter intermedius)	Flagellin	B2M27_00860
A0A0G3QGS4	A0A0G3QGS4_9GAMM	632	Phytobacter ursingii	Flagellin	AB182_25695
M2SFN1	M2SFN1_9SPHN	632	Pacificimonas flava	Flagellin	C725_0105
A0A1M6AMD4	A0A1M6AMD4_9FIRM	632	Anaerovibrio lipolyticus DSM 3074	Flagellin	SAMN02745671_00432
E6Q4T0	E6Q4T0_9ZZZZ	631	mine drainage metagenome	Putative flagellin Fla	CARN4_0916
A0A173URH2	A0A173URH2_9FIRM	631	Roseburia faecis	Flagellin	hag_2 ERS852420_03222
R9KC41	R9KC41_9FIRM	631	Lachnospiraceae bacterium COE1	Flagellin	C809_03500
A0A1X1D914	A0A1X1D914_9GAMM	631	Pantoea wallisii	Flagellin	HA48_11040
A0A0J1ENA6	A0A0J1ENA6_RHOIS	631	Rhodopirellula islandica	Flagellin	RISK_000795
A0A1H6H1I4	A0A1H6H1I4_SELRU	630	Selenomonas ruminantium	Flagellin	SAMN05216583_11334
P96752	P96752_9PROT	630	Campylobacter sp.	Flagellin	flaB
B0UIT7	B0UIT7_METS4	630	Methylobacterium sp. (strain 4-46)	Flagellin	M446_5088
A0A0Q4QRW1	A0A0Q4QRW1_9GAMM	630	Stenotrophomonas sp. Leaf70	Flagellin	ASF01_09260
E6Q372	E6Q372_9ZZZZ	629	mine drainage metagenome	Uncharacterized protein	CARN4_1953
E6PF48	E6PF48_9ZZZZ	629	mine drainage metagenome	Uncharacterized protein	CARN1_0259
S5TW60	S5TW60_9GAMM	629	Cycloclasticus zancles 78-ME	Flagellin	CYCME_1064
Q1LLE7	Q1LLE7_CUPMC	629	Cupriavidus metallidurans (strain ATCC 43123 / DSM 2839 / NBRC 102507 / CH34) (Ralstonia metallidurans)	Flagellin	fliC1 Rmet_2150
A0A1D8ADX9	A0A1D8ADX9_9SPHN	629	Novosphingobium resinovorum	Uncharacterized protein	BES08_25885
W4PYP7	W4PYP7_9BACI	629	Bacillus wakoensis JCM 9140	Flagellin	JCM9140_767
L2EN81	L2EN81_9BURK	629	Cupriavidus sp. HMR-1	Flagellin	D769_02297
A0A1M6AXR6	A0A1M6AXR6_9GAMM	629	Cycloclasticus sp. DSM 27168	Flagellin	SAMN05519226_0194
A0A1E4FVU0	A0A1E4FVU0_9RHIZ	629	Pelagibacterium sp. SCN 64-44	Flagellin	ABS76_34245
A0A132HNB3	A0A132HNB3_9BURK	629	Cupriavidus metallidurans	Flagellin	fliC2_1 AU374_01448 C3Z06_23255
A0A1E4F076	A0A1E4F076_9RHIZ	628	Pelagibacterium sp. SCN 63-23	Flagellin	ABS75_34120
A0A1Q6TT53	A0A1Q6TT53_9GAMM	628	Acinetobacter sp. CAG:196_36_41	Flagellin	BHW62_02870
A0A081G0L0	A0A081G0L0_9GAMM	628	Marinobacterium sp. AK27	Flagellin	ADIMK_1561
A0A1H0ADX1	A0A1H0ADX1_9BRAD	628	Afipia sp. GAS231	Flagellin FlgL	SAMN05444050_1242
A0A0M9BA04	A0A0M9BA04_BRAJP	627	Bradyrhizobium japonicum	Flagellar protein	AF336_28015
W3AR57	W3AR57_9FIRM	627	Lachnospiraceae bacterium JC7	Flagellin	UYO_0413
A0A0R3C6M7	A0A0R3C6M7_9BRAD	627	Bradyrhizobium yuanmingense	Flagellar protein	AOQ72_27535
A0A1C3XDQ8	A0A1C3XDQ8_9BRAD	627	Bradyrhizobium yuanmingense	Flagellin N-terminal helical region	GA0061099_10127
A0A0U2W9B1	A0A0U2W9B1_9BACL	627	Paenibacillus naphthalenovorans	Flagellin	IJ22_48300
J3HZY7	J3HZY7_9BRAD	627	Bradyrhizobium sp. YR681	Flagellin/flagellar hook associated protein	PMI42_05689
A0A150Z605	A0A150Z605_9BRAD	627	Bradyrhizobium sp. DOA1	Flagellar protein	SE91_09180
A0A109QBS3	A0A109QBS3_9BRAD	627	Bradyrhizobium sp. CCGE-LA001	Flagellar protein	BCCGELA001_24925
A0A151FF75	A0A151FF75_9BRAD	627	Bradyrhizobium liaoningense	Flagellar protein	A1D31_17410
A0A150UKK3	A0A150UKK3_9BRAD	627	Bradyrhizobium sp. AT1	Flagellar protein	SE92_34435
A0A0Q5ZBP4	A0A0Q5ZBP4_9BRAD	627	Bradyrhizobium sp. Leaf396	Flagellar protein	ASG57_32280
A0A0J8A910	A0A0J8A910_9SPHN	627	Novosphingobium barchaimii LL02	Flagellin	V474_01850
Q89HY7	Q89HY7_BRADU	627	Bradyrhizobium diazoefficiens (strain JCM 10833 / IAM 13628 / NBRC 14792 / USDA 110)	Bll5852 protein	bll5852
A0A0E4FR09	A0A0E4FR09_9BRAD	627	Bradyrhizobium diazoefficiens	Uncharacterized protein	NK6_643
A0A1C3WPU9	A0A1C3WPU9_9BRAD	627	Bradyrhizobium shewense	Flagellin FlgL	GA0061098_10097
A0A0S6V056	A0A0S6V056_9BRAD	627	Bradyrhizobium sp. DOA9	Uncharacterized protein	BDOA9_0157000
A0A1M6SW89	A0A1M6SW89_SELRU	626	Selenomonas ruminantium	Flagellin	SAMN05216582_105109
Q6VR39	Q6VR39_9BURK	626	Burkholderia multivorans	Flagellin (Fragment)	fliC
P96751	P96751_9PROT	626	Campylobacter sp.	Flagellin (Fragment)	flaA
A0A1M5V3X0	A0A1M5V3X0_9CLOT	626	Caloranaerobacter azorensis DSM 13643	Flagellin	SAMN02745135_01719
R7R3Y1	R7R3Y1_9FIRM	626	Roseburia sp. CAG:100	Flagellin	BN450_01409
A0A1Q6SSK1	A0A1Q6SSK1_9FIRM	626	Roseburia sp. CAG:10041_57	Flagellar hook-associated protein 3	BHW48_07080
A0A212L4Z5	A0A212L4Z5_9RHIZ	626	uncultured Pleomorphomonas sp.	Flagellin	KL86PLE_100648
A0A0Q7YPL0	A0A0Q7YPL0_9RHIZ	626	Rhizobium sp. Root149	Flagellin	ASD54_02385
A0A0P6VKQ9	A0A0P6VKQ9_9RHIZ	626	Prosthecomicrobium hirschii	Flagellin	ABB55_05400
A0A0R3MYK1	A0A0R3MYK1_9BRAD	625	Bradyrhizobium retamae	Flagellar protein	CQ13_24000
A0A1H3ZFZ1	A0A1H3ZFZ1_SELRU	625	Selenomonas ruminantium	Flagellin	SAMN05660648_02407
A0A1B9YHB0	A0A1B9YHB0_9BRAD	625	Bradyrhizobium sp. LMTR 3	Flagellar protein	LMTR3_23320
S6AAA4	S6AAA4_9PROT	625	Sulfuricella denitrificans skB26	Uncharacterized protein	SCD_n01694
A0A0R3NES6	A0A0R3NES6_9BRAD	625	Bradyrhizobium lablabi	Flagellar protein	CQ14_41175
G6YQV4	G6YQV4_9ALTE	625	Marinobacter manganoxydans MnI7-9	Flagellin	KYE_05891
A0A176Z311	A0A176Z311_9BRAD	625	Bradyrhizobium sp. BR 10245	Flagellar protein	AYJ54_43865
A0A0F5FMW2	A0A0F5FMW2_9RHIZ	625	Devosia chinhatensis	Flagellin	VE26_08850
A0A1Q5RUM5	A0A1Q5RUM5_9BRAD	625	Bradyrhizobium sp. NAS80.1	Flagellar protein	AC629_28910
A0A1Q5SCW3	A0A1Q5SCW3_9BRAD	625	Bradyrhizobium sp. AS23.2	Flagellar protein	AC630_04805
A0A0R3KFD8	A0A0R3KFD8_9BRAD	625	Bradyrhizobium jicamae	Flagellar protein	CQ12_32760
A0A0Q4X8B1	A0A0Q4X8B1_9RHIZ	624	Methylobacterium sp. Leaf99	Uncharacterized protein	ASF28_14650
A0A1Q6TV47	A0A1Q6TV47_9GAMM	624	Acinetobacter sp. CAG:196_36_41	Flagellin	BHW62_01570
D3P0K4	D3P0K4_AZOS1	624	Azospirillum sp. (strain B510)	Flagellin domain-containing protein	AZL_a06520
I0GTW8	I0GTW8_SELRL	624	Selenomonas ruminantium subsp. lactilytica (strain NBRC 103574 / TAM6421)	Flagellin	fliC SELR_24970
A0A1Q8Q9L4	A0A1Q8Q9L4_9BACI	624	Domibacillus antri	Flagellin	BTO30_01050
A0A1H7GR43	A0A1H7GR43_9FIRM	624	Pseudobutyrivibrio ruminis	Flagellin	SAMN02910377_00760
A0A1Y5FM41	A0A1Y5FM41_9GAMM	624	Gammaproteobacteria bacterium 53_120_T64	Flagellin	A9Q89_08625
A0A1R1A1W4	A0A1R1A1W4_9BACL	623	Paenibacillus sp. FSL A5-0031	Flagellin	BK120_21410
A0A1Q6TU42	A0A1Q6TU42_9GAMM	623	Acinetobacter sp. CAG:196_36_41	Flagellin	BHW62_04430
R9JMS0	R9JMS0_9FIRM	623	Lachnospiraceae bacterium M18-1	Flagellin	C808_04738
A0A0W1JJW3	A0A0W1JJW3_DESHA	623	Desulfitobacterium hafniense (Desulfitobacterium frappieri)	Flagellin	AT727_03535
M1FD44	M1FD44_9ALTE	623	Marinobacter sp. BSs20148	Flagellin	fla MRBBS_0951
G1Y361	G1Y361_9PROT	623	Nitrospirillum amazonense Y2	Flagellin domain-containing protein	AZA_89806
V2RJB3	V2RJB3_ECOLX	622	Escherichia coli HVH 50 (4-2593475)	Flagellin	G723_01463
A2V712	A2V712_ECOLX	622	Escherichia coli	Flagellin	fllA
R5SXI8	R5SXI8_9GAMM	622	Acinetobacter sp. CAG:196	Flagellin	BN527_01783
L2VJ66	L2VJ66_ECOLX	622	Escherichia coli KTE10	Flagellin	WCM_00035
A0A1M6RE03	A0A1M6RE03_9FIRM	622	Desulfotomaculum aeronauticum DSM 10349	Flagellin	SAMN02745123_01448
A0A0L6U2A7	A0A0L6U2A7_9FIRM	622	Acetobacterium bakii	Flagellin	AKG39_05815
A0A1Y5FKF1	A0A1Y5FKF1_9GAMM	622	Gammaproteobacteria bacterium 54_18_T64	Flagellin	A9Q90_00650
A0A0X8GQU8	A0A0X8GQU8_9BURK	622	Janthinobacterium sp. B9-8	Flagellin	VN23_19430
H0TN26	H0TN26_9BRAD	621	Bradyrhizobium sp. STM 3843	Uncharacterized protein	BRAS3843_2460050
D3NVD3	D3NVD3_AZOS1	621	Azospirillum sp. (strain B510)	Flagellin domain protein	AZL_017240
G8AJI4	G8AJI4_AZOBR	621	Azospirillum brasilense Sp245	Putative flagellin	AZOBR_70032
G8APL9	G8APL9_AZOBR	621	Azospirillum brasilense Sp245	Flagellin	AZOBR_p1160045
A0A0A5G420	A0A0A5G420_9BACI	621	Pontibacillus marinus BH030004 = DSM 16465	Flagellin	N783_11555
A0A1X7Q522	A0A1X7Q522_AZOLI	621	Azospirillum lipoferum	Flagellin FlgL	SAMN02982994_4888
A0A1X7P5G5	A0A1X7P5G5_AZOLI	621	Azospirillum lipoferum	Flagellin FlgL	SAMN02982994_2256
A0A0P0EEB9	A0A0P0EEB9_AZOBR	621	Azospirillum brasilense	Flagellin	AMK58_18285
A0A0P0EAW9	A0A0P0EAW9_AZOBR	621	Azospirillum brasilense	Flagellin	AMK58_10890
A0A060DRS1	A0A060DRS1_AZOBR	621	Azospirillum brasilense	Flagellin	ABAZ39_18205
A0A060DNH8	A0A060DNH8_AZOBR	621	Azospirillum brasilense	Flagellin	ABAZ39_10435
Q6VR38	Q6VR38_9BURK	620	Burkholderia multivorans	Flagellin (Fragment)	fliC
W0JK83	W0JK83_DESAE	620	Desulfurella acetivorans A63	Flagellin	DESACE_00840
D3NSH6	D3NSH6_AZOS1	620	Azospirillum sp. (strain B510)	Flagellin	AZL_007170
B8IHL8	B8IHL8_METNO	620	Methylobacterium nodulans (strain LMG 21967 / CNCM I-2342 / ORS 2060)	Flagellin	Mnod_6936
A0A024KCD8	A0A024KCD8_9RHIZ	620	Devosia sp. DBB001	Flagellin
A0A0Q6G4Z2	A0A0Q6G4Z2_9RHIZ	620	Rhizobium sp. Leaf453	Flagellin	ASG68_06865
G1XVF9	G1XVF9_9PROT	620	Nitrospirillum amazonense Y2	Flagellin domain-containing protein	AZA_36138
R9ND63	R9ND63_9FIRM	620	Dorea sp. 5-2	Flagellin	C817_01227
A0A1X7GHW4	A0A1X7GHW4_9PROT	620	Azospirillum oryzae	Flagellin FlgL	SAMN02982917_3853
A0A1X7E846	A0A1X7E846_9PROT	620	Azospirillum oryzae	Flagellin FlgL	SAMN02982917_1349
A0A1C0PCE7	A0A1C0PCE7_CITFR	620	Citrobacter freundii	Flagellin	AN688_0207120 AN690_0223970
A0A0F2L220	A0A0F2L220_9PROT	619	Azospirillum thiophilum	Flagellin	VY88_11935
A0A0F2KUS9	A0A0F2KUS9_9PROT	619	Azospirillum thiophilum	Flagellin	VY88_24050
A0A1Q6TTS2	A0A1Q6TTS2_9GAMM	619	Acinetobacter sp. CAG:196_36_41	Flagellin	BHW62_03910
G7Z978	G7Z978_AZOL4	619	Azospirillum lipoferum (strain 4B)	Flagellin	AZOLI_0619
G7ZBP6	G7ZBP6_AZOL4	619	Azospirillum lipoferum (strain 4B)	Putative flagellin	AZOLI_p10584
A0A160JDW7	A0A160JDW7_9PROT	619	Azospirillum humicireducens	Flagellin	A6A40_02625
A0A076JYE3	A0A076JYE3_9RHOB	619	Planktomarina temperata RCA23	Flagellin	fliC RCA23_c07590
A0A1E4ILK2	A0A1E4ILK2_9PROT	618	Thiobacillus sp. SCN 64-35	Flagellin	ABS91_02920
A0A081G0L1	A0A081G0L1_9GAMM	618	Marinobacterium sp. AK27	Flagellin	ADIMK_1562
G2MV64	G2MV64_9THEO	618	Thermoanaerobacter wiegelii Rt8.B1	Flagellin	Thewi_0806
A0A136M5K9	A0A136M5K9_9BACT	618	Omnitrophica bacterium OLB16	Flagellin	hag_2 UZ16_OP3001003261
A0A068YJ01	A0A068YJ01_9BURK	618	Polaromonas sp. CG9_12	Flagellin
K0C4G6	K0C4G6_CYCSP	618	Cycloclasticus sp. (strain P1)	Flagellin	fliC Q91_1403
A0A176ZEQ7	A0A176ZEQ7_9BRAD	618	Bradyrhizobium neotropicale	Flagellar protein	AXW67_05150
B7GL05	B7GL05_ANOFW	618	Anoxybacillus flavithermus (strain DSM 21510 / WK1)	Flagellin	Aflv_2589
N2AAA5	N2AAA5_9FIRM	617	Eubacterium plexicaudatum ASF492	Flagellin	C823_03559
A0A139DLK8	A0A139DLK8_9ALTE	617	Marinobacter sp. T13-3	Flagellin	AWU57_1272
R9M7I0	R9M7I0_9FIRM	617	Oscillibacter sp. 1-3	Flagellin	C816_01101
A0A1G0DP29	A0A1G0DP29_9PROT	617	Gallionellales bacterium RBG_16_57_15	Flagellin	A2143_10345
A0A0J6T5H4	A0A0J6T5H4_9RHIZ	617	Methylobacterium variabile	Flagellar hook protein	VQ02_06635
N2B5F7	N2B5F7_9FIRM	616	Eubacterium plexicaudatum ASF492	Flagellin	C823_01297
A0A0H4HYP8	A0A0H4HYP8_9ALTE	616	Marinobacter psychrophilus	Flagellin	ABA45_04880
A0A0Q9E6N7	A0A0Q9E6N7_9RHIZ	616	Ensifer sp. Root278	Flagellin	ASE60_31655
A0A150IG01	A0A150IG01_9PROT	616	Sterolibacterium denitrificans	Flagellin	fliC ACY05_01750 SDENCHOL_20985
A0A1H6H2T4	A0A1H6H2T4_SELRU	615	Selenomonas ruminantium	Flagellin	SAMN05216583_1147
A0A166DUD4	A0A166DUD4_9GAMM	615	Oleiphilus sp. HI0009	Flagellin (Fragment)	A3715_14920
M1NJB0	M1NJB0_DESSD	615	Desulfocapsa sulfexigens (strain DSM 10523 / SB164P1)	Flagellin	UWK_03115
A0A136M5K6	A0A136M5K6_9BACT	615	Omnitrophica bacterium OLB16	Flagellin	hag_1 UZ16_OP3001003260
A0A0U1KZ95	A0A0U1KZ95_9FIRM	615	Sporomusa sp. An4	Flagellin	SpAn4DRAFT_5225
A0A0H4I9W8	A0A0H4I9W8_9ALTE	615	Marinobacter psychrophilus	Flagellin	ABA45_04885
A0A1I6ZF39	A0A1I6ZF39_SELRU	614	Selenomonas ruminantium	Flagellin	SAMN02910356_01320
A0A0Q5D5K0	A0A0Q5D5K0_9RHIZ	614	Rhizobium sp. Leaf306	Flagellin	ASG19_08635
A0A0K1U5D7	A0A0K1U5D7_9ALTE	614	Marinobacter sp. CP1	Flagellin	ACP86_02060
A4JAB3	A4JAB3_BURVG	614	Burkholderia vietnamiensis (strain G4 / LMG 22486) (Burkholderia cepacia (strain R1808))	Flagellin	Bcep1808_0199
W8FGQ0	W8FGQ0_AGRT4	614	Agrobacterium tumefaciens LBA4213 (Ach5)	Flagellin	flaA X971_4671
E4PH32	E4PH32_MARAH	614	Marinobacter adhaerens (strain DSM 23420 / HP15)	Flagellin	HP15_2371
A0A1S7NBH9	A0A1S7NBH9_9RHIZ	614	Agrobacterium genomosp. 1 str. TT111	Flagellin	AGR1C_Lc90113
A0A1S7MDF2	A0A1S7MDF2_9RHIZ	614	Agrobacterium genomosp. 2 str. CFBP 5494	Flagellin	AGR2A_Cc140105
A0A084GJL9	A0A084GJL9_BACID	614	Bacillus indicus	Flagellin	GS18_0219260
A0A1B9UXT9	A0A1B9UXT9_RHIRD	614	Rhizobium radiobacter (Agrobacterium tumefaciens) (Agrobacterium radiobacter)	Flagellin	A6U97_27510
M9H0M0	M9H0M0_ECOLX	613	Escherichia coli MP021561.2	Flagellin	fliC ECMP0215612_2542
A0A1V5LCG9	A0A1V5LCG9_9PROT	613	Alphaproteobacteria bacterium ADurb.Bin438	Flagellin	BWY78_00454
A0A157Z6B2	A0A157Z6B2_9BURK	613	Caballeronia hypogeia	Flagellin	AWB79_00377
Q842C9	Q842C9_ECOLX	613	Escherichia coli	Flagellin	fliC AC789_1c21340
Q4HRV3	Q4HRV3_CAMUP	612	Campylobacter upsaliensis RM3195	Flagellin	CUP1813
Q4HR73	Q4HR73_CAMUP	612	Campylobacter upsaliensis RM3195	Flagellin	CUP1290
A0A099UAL1	A0A099UAL1_9HELI	611	Helicobacter magdeburgensis	Flagellar hook protein FlgL (Fragment)	flgL LS74_03075
A0A1E4FB33	A0A1E4FB33_9RHIZ	611	Pelagibacterium sp. SCN 63-23	Flagellin	ABS75_21235
A0A1V3FPG2	A0A1V3FPG2_9BACI	610	Anoxybacillus sp. 103	Flagellin	BO219_07120
I2SPQ1	I2SPQ1_ECOLX	610	Escherichia coli 1.2264	Flagellin	EC12264_3119
Q6VMU3	Q6VMU3_ECOLX	610	Escherichia coli	Flagellin	fliC
A0A1S9JM51	A0A1S9JM51_SHIBO	610	Shigella boydii	Flagellin	AJR17_003755
A0A1X4XYQ2	A0A1X4XYQ2_9DELT	610	Desulfurella amilsii	Flagellin	DESAMIL20_542
A0A0E2TNL7	A0A0E2TNL7_ECOLX	610	Escherichia coli O121:H19 str. 2010C-3609	Flagellin	BX52_09175
A0A1E7PT61	A0A1E7PT61_9ALTE	610	Marinobacter sp. X15-166B	Flagellin	BG841_00735
A0A0F3SVQ7	A0A0F3SVQ7_ECOLX	610	Escherichia coli	Flagellin	fliC
A0A0E4C342	A0A0E4C342_ECOLX	610	Escherichia coli	Flagellin	fliC AA102_00850 ACU90_24410 ERS085416_01216
A0A0E4C341	A0A0E4C341_ECOLX	610	Escherichia coli	Flagellin	fliC AW059_03010
A0A1S9CQY7	A0A1S9CQY7_9FIRM	610	Epulopiscium sp. Nele67-Bin004	Flagellin (Fragment)	ATN35_01950
A0A1M2UX74	A0A1M2UX74_MARHY	609	Marinobacter hydrocarbonoclasticus (Pseudomonas nautica)	Flagellin	BEE62_07215
A0A1V4WLP3	A0A1V4WLP3_9DELT	609	Syntrophorhabdus sp. PtaB.Bin006	Flagellar hook-associated protein 3	flgL_2 A4E58_01376
A0A1M3HHX0	A0A1M3HHX0_9PROT	609	Thiobacillus sp. 65-1059	Flagellin	BGO60_02025
A0A1E4I1B0	A0A1E4I1B0_9PROT	609	Thiobacillus sp. SCN 63-1177	Flagellin	ABS89_05285
Q3SII5	Q3SII5_THIDA	609	Thiobacillus denitrificans (strain ATCC 25259)	Flagellin	Tbd_1590
A0A1V5C372	A0A1V5C372_9DELT	609	Syntrophorhabdus sp. PtaU1.Bin050	Flagellar hook-associated protein FlgL	A4E63_03076
A0A1I4R6D4	A0A1I4R6D4_9RHIZ	609	Pleomorphomonas diazotrophica	Flagellin	CXZ10_01890 SAMN05192571_101944
A0A1S9CG41	A0A1S9CG41_9FIRM	609	Epulopiscium sp. Nele67-Bin005	Flagellin	ATN36_00945
A1Z1Z5	A1Z1Z5_ECOLX	608	Escherichia coli	Flagellin (Fragment)	fllA55
R5SSF8	R5SSF8_9GAMM	608	Acinetobacter sp. CAG:196	Flagellin	BN527_01842
A0A212L534	A0A212L534_9RHIZ	608	uncultured Pleomorphomonas sp.	Flagellin	KL86PLE_100650
E4PH33	E4PH33_MARAH	608	Marinobacter adhaerens (strain DSM 23420 / HP15)	Flagellin	HP15_2372
A0A1E4ASF3	A0A1E4ASF3_9RHIZ	607	Devosia sp. SCN 66-27	Flagellin	ABS47_07070
A0A0J6UFC7	A0A0J6UFC7_9RHIZ	607	Methylobacterium indicum	Uncharacterized protein	QR78_28915
R9JKG8	R9JKG8_9FIRM	607	Lachnospiraceae bacterium A4	Flagellin	C804_01451
A0A1I3DPE2	A0A1I3DPE2_SELRU	606	Selenomonas ruminantium	Flagellin	SAMN04487861_10764
R5T0F8	R5T0F8_9GAMM	606	Acinetobacter sp. CAG:196	Flagellin	BN527_00753
M1FHJ8	M1FHJ8_9ALTE	606	Marinobacter sp. BSs20148	Flagellin	fliC MRBBS_0950
A0A0M7KS54	A0A0M7KS54_9BURK	606	Achromobacter sp.	Flagellin	flaA ERS369982_03778
A0A1V4WXJ4	A0A1V4WXJ4_9DELT	606	Syntrophorhabdus sp. PtaB.Bin184	Flagellar hook-associated protein 3	flgL A4E61_01573
C4XKX9	C4XKX9_DESMR	606	Desulfovibrio magneticus (strain ATCC 700980 / DSM 13731 / RS-1)	Flagellin	fliC DMR_10270
E1QJF6	E1QJF6_DESB2	606	Desulfarculus baarsii (strain ATCC 33931 / DSM 2075 / VKM B-1802 / 2st14)	Uncharacterized protein	Deba_2337
A0A133KTF1	A0A133KTF1_BACCO	606	Bacillus coagulans	Flagellin	HMPREF3213_01444
B4U9Z5	B4U9Z5_HYDS0	605	Hydrogenobaculum sp. (strain Y04AAS1)	Flagellin	HY04AAS1_1271
A0A0Q6CIM4	A0A0Q6CIM4_9RHIZ	605	Aureimonas sp. Leaf454	Flagellin	ASG43_19275
A0A0D0S179	A0A0D0S179_9BACI	605	Anoxybacillus thermarum	Flagellin	LH47_01194
A4C6E0	A4C6E0_9GAMM	605	Pseudoalteromonas tunicata D2	Flagellin	PTD2_12029
Q9S0T2	Q9S0T2_ECOLX	605	Escherichia coli	Flagellin	fliC C2M16_14135
A0A0Q7I879	A0A0Q7I879_9RHIZ	604	Devosia sp. Root436	Flagellin	ASD04_04190
J0L6B2	J0L6B2_9HELI	604	Thiovulum sp. ES	Flagellin	ThvES_00008570
A0A1B1Z8A5	A0A1B1Z8A5_9BACI	604	Fictibacillus arsenicus	Flagellin	ABE41_016915
A0A0D1CAE7	A0A0D1CAE7_9SPHN	604	Novosphingobium sp. P6W	Flagellin	TQ38_27740
A0A1W6VW47	A0A1W6VW47_GEOTD	604	Geobacillus thermodenitrificans	Flagellin	hag_2 GTHT12_02636
A0A1I5YHA3	A0A1I5YHA3_9FIRM	604	Butyrivibrio proteoclasticus	Flagellin	SAMN04487928_14613
A0A0N0Z7N2	A0A0N0Z7N2_9BACI	604	Geobacillus sp. BCO2	Flagellin	hag LR69_01617
Q5KV59	Q5KV59_GEOKA	604	Geobacillus kaustophilus (strain HTA426)	Flagellin	fliC GK3142
A0A150MFU1	A0A150MFU1_9BACI	604	Parageobacillus toebii	Flagellin	B4110_3201
A0A1W6BXX4	A0A1W6BXX4_9PROT	603	Campylobacter cuniculorum DSM 23162 = LMG 24588	Flagellin	flaB CCUN_1336
A0A1Q3SEG7	A0A1Q3SEG7_9GAMM	603	Gammaproteobacteria bacterium 39-13	Flagellar hook-associated protein 3	BGO43_11185
A0A0A0BKL8	A0A0A0BKL8_9GAMM	603	Methylophaga thiooxydans	Flagellin	flaB LP43_0615
L1QSH7	L1QSH7_BREDI	603	Brevundimonas diminuta 470-4	Flagellin	HMPREF0185_00011
R6KWY7	R6KWY7_9CLOT	603	Clostridium sp. CAG:265	Flagellin	BN573_01814
A0A150M7X5	A0A150M7X5_GEOSE	603	Geobacillus stearothermophilus (Bacillus stearothermophilus)	Flagellin	B4109_2674
A0A084XWV9	A0A084XWV9_9PROT	603	Candidatus Accumulibacter sp. SK-01	Flagellin	fliC CAPSK01_003892
A0A1C3D807	A0A1C3D807_GEOTH	603	Geobacillus thermoleovorans (Bacillus thermoleovorans)	Flagellar hook-associated protein 3	A5N86_10625
A0A0T2MMZ9	A0A0T2MMZ9_9RHIZ	603	Devosia sp. Root635	Flagellin	ASD80_04250
M1RTY8	M1RTY8_9AQUI	602	Hydrogenobaculum sp. HO	Flagellin	HydHO_1261
A0A1E5XVC1	A0A1E5XVC1_9RHIZ	602	Devosia insulae DS-56	Flagellin	VW23_011165
A0A147FPR7	A0A147FPR7_9RHIZ	602	Methylobacterium aquaticum	Uncharacterized protein	NS229_07065
A0A0Q9YUV0	A0A0Q9YUV0_9COXI	602	Candidatus Berkiella aquae	Flagellar hook-associated protein 3	flgL HT99x_01258
A0A1G0CPH9	A0A1G0CPH9_9PROT	602	Gallionellales bacterium GWA2_60_18	Flagellar hook-associated protein 3	A2Z95_00120
A6C888	A6C888_9PLAN	602	Gimesia maris DSM 8797	Flagellin	PM8797T_07814
A0A1R0ZBC0	A0A1R0ZBC0_9BACL	601	Paenibacillus odorifer	Flagellin	BSK65_23060
Q2BI09	Q2BI09_NEPCE	601	Neptuniibacter caesariensis	Flagellin	MED92_17137
A0A1Q6TV46	A0A1Q6TV46_9GAMM	601	Acinetobacter sp. CAG:196_36_41	Flagellin	BHW62_01650
A0A0A0BI57	A0A0A0BI57_9GAMM	601	Methylophaga thiooxydans	Flagellin	flaB LP43_0616
I1YKM8	I1YKM8_METFJ	601	Methylophaga frappieri (strain ATCC BAA-2434 / DSM 25690 / JAM7)	Flagellin	Q7C_2337
A0A0Q9YGS9	A0A0Q9YGS9_9COXI	601	Candidatus Berkiella cookevillensis	Flagellar hook-associated protein 3	flgL CC99x_00018
A0A0S2EWW3	A0A0S2EWW3_9RHIZ	600	Aureimonas sp. AU20	Flagellin	M673_23615
A0A0M2NJA7	A0A0M2NJA7_9FIRM	600	Catabacter hongkongensis	Flagellin	CHK_1973
A0A176HA19	A0A176HA19_9GAMM	600	Oleiphilus sp. HI0069	Flagellin (Fragment)	A3741_15095
A0A1M7UDA7	A0A1M7UDA7_9FIRM	600	Desulfitobacterium chlororespirans DSM 11544	Flagellin	SAMN02745215_03492
F5LMS3	F5LMS3_9BACL	600	Paenibacillus sp. HGF7	Flagellin	flaB HMPREF9413_2193
A0A0X8JQN1	A0A0X8JQN1_9DELT	600	Desulfomicrobium orale DSM 12838	Uncharacterized protein	AXF15_08405
Q1JZQ1	Q1JZQ1_DESA6	600	Desulfuromonas acetoxidans (strain DSM 684 / 11070)	Flagellin	Dace_2541
A0A194AK56	A0A194AK56_9DELT	599	Desulfoplanes formicivorans	Flagellar hook-associated protein 3	DPF_2355
A0A0W1QKI8	A0A0W1QKI8_9SPHN	599	Sphingomonas sp. WG	Flagellin	ATB93_11360
A0A080M851	A0A080M851_9PROT	599	Candidatus Accumulibacter sp. SK-02	Flagellin	fliC AW06_001403
A0A1H6CT11	A0A1H6CT11_9BACL	599	Paenibacillus sp. UNC499MF	Flagellin	SAMN02799616_04833
A0A1V5LC01	A0A1V5LC01_9PROT	599	Alphaproteobacteria bacterium ADurb.Bin438	Flagellin	BWY78_00783
A0A1Q6TV42	A0A1Q6TV42_9GAMM	598	Acinetobacter sp. CAG:196_36_41	Flagellin	BHW62_01530
B8Y6D9	B8Y6D9_PSEPU	598	Pseudomonas putida (Arthrobacter siderocapsulatus)	Flagellin (Fragment)	fliC
A0A1W6ZU09	A0A1W6ZU09_9RHIZ	598	Pseudorhodoplanes sinuspersici	Flagellin	CAK95_18135
R5SJ90	R5SJ90_9GAMM	598	Acinetobacter sp. CAG:196	Flagellin	BN527_01059
I1YKM9	I1YKM9_METFJ	598	Methylophaga frappieri (strain ATCC BAA-2434 / DSM 25690 / JAM7)	Flagellin	Q7C_2338
A0A179SH01	A0A179SH01_9RHIZ	598	Methylobacterium platani	Uncharacterized protein	A5481_01630
C7RSH3	C7RSH3_ACCPU	598	Accumulibacter phosphatis (strain UW-1)	Flagellin	CAP2UW1_1362
A0A1I4R7B8	A0A1I4R7B8_9RHIZ	598	Pleomorphomonas diazotrophica	Flagellin	CXZ10_01895 SAMN05192571_101943
M1RSV2	M1RSV2_9AQUI	597	Hydrogenobaculum sp. HO	Flagellin/flagellar hook associated protein	HydHO_0820
A0A1W6BV69	A0A1W6BV69_9PROT	597	Campylobacter cuniculorum DSM 23162 = LMG 24588	Flagellin	flaA CCUN_0337
A0A150LA18	A0A150LA18_9BACI	597	Bacillus sporothermodurans	Flagellin	B4102_2695
A0A085I7F2	A0A085I7F2_9ENTR	597	Kluyvera ascorbata ATCC 33433	Flagellin	fliC GKAS_02096
B4U8Q1	B4U8Q1_HYDS0	597	Hydrogenobaculum sp. (strain Y04AAS1)	Uncharacterized protein	HY04AAS1_0825
A0A1X7LGH3	A0A1X7LGH3_9BACL	597	Paenibacillus aquistagni	Flagellin	SAMN06295960_3379
A0A0C6FT29	A0A0C6FT29_9RHIZ	597	Methylobacterium aquaticum	Flagellin and related hook-associated proteins	Maq22A_c14440
A0A1W2EKZ0	A0A1W2EKZ0_9FIRM	597	Sporomusa malonica	Flagellin	SAMN04488500_12519
A0A1X7QFU1	A0A1X7QFU1_AZOLI	597	Azospirillum lipoferum	Flagellin	SAMN02982994_6795
A0A1U9N706	A0A1U9N706_9GAMM	597	Cellvibrio sp. PSBB023	Flagellin	B0D95_04610
A0A1M6UNE0	A0A1M6UNE0_SELRU	596	Selenomonas ruminantium	Flagellin	SAMN05216582_11363
F2LUJ8	F2LUJ8_HIPMA	596	Hippea maritima (strain ATCC 700847 / DSM 10411 / MH2)	Flagellin	Hipma_1638
A0A0C2VEN2	A0A0C2VEN2_9BACL	596	Jeotgalibacillus campisalis	Flagellin	KR50_33840
A0A0T2MMZ5	A0A0T2MMZ5_9RHIZ	596	Devosia sp. Root635	Flagellin	ASD80_04255
A0A1L5PI99	A0A1L5PI99_RHIET	596	Rhizobium etli 8C-3	Flagellin	AM571_PC02031
W7KVI5	W7KVI5_BACFI	596	Bacillus firmus DS1	Flagellin	PBF_08083
A0A1A8XIJ7	A0A1A8XIJ7_9PROT	595	Candidatus Accumulibacter aalborgensis	Flagellin	ACCAA_130144
A0A0A0FCM0	A0A0A0FCM0_ECOLX	595	Escherichia coli G3/10	Flagellin	EL76_1879
Q06351	Q06351_ECOLX	595	Escherichia coli	Flagellin	fliC
Q6VMU7	Q6VMU7_ECOLX	595	Escherichia coli	Flagellin	fliC
Q06353	Q06353_ECOLX	595	Escherichia coli	Flagellin	fliC
A0A127ZNI2	A0A127ZNI2_ECOLX	595	Escherichia coli	Flagellin	fliC
A0A1V9C6K7	A0A1V9C6K7_9BACI	595	Geobacillus thermocatenulatus	Flagellin	B1693_04450
S1I8Y0	S1I8Y0_ECOLX	595	Escherichia coli KTE108	Flagellin	A1WU_03773
A0A0Q5CPT3	A0A0Q5CPT3_9RHIZ	595	Methylobacterium sp. Leaf123	Flagellin	ASF53_17350
A0A1V3VQD1	A0A1V3VQD1_ECOLX	595	Escherichia coli	Flagellin	BE963_25140
A0A1H8MI73	A0A1H8MI73_9RHIZ	595	Rhizobium tibeticum	Flagellin	fliC_5 RTCCBAU85039_3060
A0A0H3EK43	A0A0H3EK43_ECO8N	595	Escherichia coli O83:H1 (strain NRG 857C / AIEC)	Flagellin	NRG857_09605
A0A1X3LZ56	A0A1X3LZ56_ECOLX	595	Escherichia coli TA249	Flagellin	EAZG_01952
H4UKF4	H4UKF4_ECOLX	595	Escherichia coli DEC6A	Flagellin	fliC ECDEC6A_2410
A0A0T1XNL4	A0A0T1XNL4_9RHIZ	595	Rhizobium sp. Root482	Flagellin	ASD31_20805
A0A1R1JPB3	A0A1R1JPB3_ALCXX	595	Alcaligenes xylosoxydans xylosoxydans (Achromobacter xylosoxidans)	Flagellin	BIZ92_31085
L0NBW2	L0NBW2_9RHIZ	595	Rhizobium sp. NT-26	Flagellin	NT26_0869
A0A085VQV4	A0A085VQV4_PSESX	595	Pseudomonas syringae	Flagellar hook protein FlgL	flgL IV01_01775
A0A0A8WS92	A0A0A8WS92_9DELT	595	Geobacter sp. OR-1	Flagellin	flaB OR1_01942
A0A127ZNJ3	A0A127ZNJ3_ECOLX	595	Escherichia coli	Flagellin	fliC
A0A127ZNJ2	A0A127ZNJ2_ECOLX	595	Escherichia coli	Flagellin	fliC
Q9S0T7	Q9S0T7_ECOLX	595	Escherichia coli	Flagellin	fliC
Q9S0U1	Q9S0U1_ECOLX	595	Escherichia coli	Flagellin	fliC AL530_012950 CT143_07970
Q6VMV0	Q6VMV0_ECOLX	595	Escherichia coli	Flagellin	fliC RK56_007535
A0A0H2VAE3	A0A0H2VAE3_ECOL6	595	Escherichia coli O6:H1 (strain CFT073 / ATCC 700928 / UPEC)	Flagellin	fliC c2338
C7LRH3	C7LRH3_DESBD	594	Desulfomicrobium baculatum (strain DSM 4028 / VKM B-1378) (Desulfovibrio baculatus)	Flagellar hook-associated protein 3	Dbac_2402
A0A1T2L1X5	A0A1T2L1X5_9GAMM	594	Solemya velesiana gill symbiont	Flagellin	BOW53_13035
A0A1U9N749	A0A1U9N749_9GAMM	594	Cellvibrio sp. PSBB023	Flagellin	B0D95_04620
A0A1I3FPM9	A0A1I3FPM9_SELRU	593	Selenomonas ruminantium	Flagellin	SAMN04487861_11656
R6FZM1	R6FZM1_9CLOT	593	Clostridium sp. CAG:221	Flagellin	BN542_02865
A0A1M5A539	A0A1M5A539_9FIRM	593	Schwartzia succinivorans DSM 10502	Flagellin	SAMN02745190_02209
A0A1V2YJ60	A0A1V2YJ60_9FIRM	593	Epulopiscium sp. Nuni2H_MBin001	Flagellin	BEN18_00575
A0A0F4QF87	A0A0F4QF87_9GAMM	593	Halomonas sp. S2151	Flagellin	TW86_20235
A0A1M6C3R3	A0A1M6C3R3_9FIRM	593	Anaerovibrio lipolyticus DSM 3074	Flagellin	SAMN02745671_00973
A0A178I1J6	A0A178I1J6_9RHIZ	593	Devosia sp. S37	Flagellin	A3840_05365
A0A1N6PX58	A0A1N6PX58_9RHIZ	592	Rhizobium sp. RU33A	Flagellin	SAMN05880561_1011200
A0A177J9S9	A0A177J9S9_9RHIZ	592	Methylobacterium populi	Flagellin	AX289_18015
A0A0J6RNG6	A0A0J6RNG6_9RHIZ	592	Methylobacterium indicum	Flagellin	QR78_09315
A0A0C6FJI3	A0A0C6FJI3_9RHIZ	592	Methylobacterium aquaticum	Flagellin	flgLa Maq22A_c20825
A0A147FH35	A0A147FH35_9RHIZ	592	Methylobacterium aquaticum	Flagellin	NS229_20335
A0A179SHW2	A0A179SHW2_9RHIZ	592	Methylobacterium platani	Flagellin	A5481_01345
A0A1G0CPE8	A0A1G0CPE8_9PROT	592	Gallionellales bacterium GWA2_60_18	Flagellin	A2Z95_00010
B1ZL90	B1ZL90_METPB	592	Methylobacterium populi (strain ATCC BAA-705 / NCIMB 13946 / BJ001)	Flagellin	Mpop_0651
A0A0F9U506	A0A0F9U506_9ZZZZ	592	marine sediment metagenome	Uncharacterized protein	LCGC14_0265140
A0A0F5Q0V4	A0A0F5Q0V4_9RHIZ	592	Devosia psychrophila	Flagellin	SAMN04488059_10748 WH91_02450
A3V210	A3V210_9RHOB	592	Loktanella vestfoldensis SKA53	Flagellin	SKA53_11178
A0A1I6Z2C7	A0A1I6Z2C7_SELRU	591	Selenomonas ruminantium	Flagellin	SAMN02910356_01119
A0A1H0RGQ9	A0A1H0RGQ9_SELRU	591	Selenomonas ruminantium	Flagellin	SAMN05216366_11211
A0A0Q5X7M8	A0A0Q5X7M8_9RHIZ	591	Rhizobium sp. Leaf383	Flagellin	ASG58_10595
A0A0J6RT30	A0A0J6RT30_9RHIZ	591	Methylobacterium indicum	Flagellin	QR78_09320
A0A1X1Q594	A0A1X1Q594_9FIRM	591	Anaerovibrio sp. JC8	Flagellin	D081_1457
A0A0T6YZF9	A0A0T6YZF9_RHIFR	591	Sinorhizobium fredii USDA 205	Flagellin	N181_29695
I0GTU7	I0GTU7_SELRL	591	Selenomonas ruminantium subsp. lactilytica (strain NBRC 103574 / TAM6421)	Flagellin	fliC SELR_24760
A0A147FHF2	A0A147FHF2_9RHIZ	591	Methylobacterium aquaticum	Flagellin	NS229_20330
A0A179SHW3	A0A179SHW3_9RHIZ	591	Methylobacterium platani	Flagellin	A5481_01350
C5BRZ2	C5BRZ2_TERTT	591	Teredinibacter turnerae (strain ATCC 39867 / T7901)	Flagellin	TERTU_1314
A0A1I7BS47	A0A1I7BS47_SELRU	590	Selenomonas ruminantium	Flagellin	SAMN02910356_02631
A0A0Q7IDU8	A0A0Q7IDU8_9RHIZ	590	Devosia sp. Root436	Flagellin	ASD04_04185
A0A0F2RY83	A0A0F2RY83_9PROT	590	Rhodospirillaceae bacterium BRH_c57	Flagellin	VR70_02400
B0UK96	B0UK96_METS4	590	Methylobacterium sp. (strain 4-46)	Flagellin	M446_5135
A0A0C6F3J1	A0A0C6F3J1_9RHIZ	590	Methylobacterium aquaticum	Flagellin	flgLb Maq22A_c20820
E6U6H1	E6U6H1_ETHHY	590	Ethanoligenens harbinense (strain DSM 18485 / JCM 12961 / CGMCC 1.5033 / YUAN-3)	Flagellin	Ethha_2548
A0A1H3ZFR2	A0A1H3ZFR2_SELRU	589	Selenomonas ruminantium	Flagellin	SAMN05660648_02406
A0A1I0YG66	A0A1I0YG66_SELRU	589	Selenomonas ruminantium	Flagellin	SAMN05216587_11229
A0A1H0PWL4	A0A1H0PWL4_SELRU	589	Selenomonas ruminantium	Flagellin	SAMN05216366_10647
A0A1H3ZGG2	A0A1H3ZGG2_SELRU	589	Selenomonas ruminantium	Flagellin	SAMN05660648_02410
A0A1K1N896	A0A1K1N896_SELRU	589	Selenomonas ruminantium	Flagellin	SAMN02910323_1255
A0A1K1N898	A0A1K1N898_SELRU	589	Selenomonas ruminantium	Flagellin	SAMN02910323_1251
I0GP89	I0GP89_SELRL	589	Selenomonas ruminantium subsp. lactilytica (strain NBRC 103574 / TAM6421)	Flagellin	fliC SELR_08680
A0A0S9SCQ7	A0A0S9SCQ7_9RHIZ	589	Methylobacterium sp. Leaf113	Flagellin	ASF60_14720
A0A1X1Q6W0	A0A1X1Q6W0_9FIRM	589	Anaerovibrio sp. JC8	Flagellin	D081_1040
R9LZS7	R9LZS7_9FIRM	589	Oscillibacter sp. 1-3	Flagellin	C816_03034
R9LW06	R9LW06_9FIRM	589	Oscillibacter sp. 1-3	Flagellin	C816_04159
A0A0S4LL85	A0A0S4LL85_9BACT	589	Candidatus Nitrospira nitrosa	Flagellin	COMA1_40220
S6GLD6	S6GLD6_9GAMM	588	Osedax symbiont Rs1	Flagellin	OFPII_19070
A0A1W9J0Q7	A0A1W9J0Q7_9BACT	588	Nitrospira sp. ST-bin5	Flagellin	BVN29_10585
U9XXE6	U9XXE6_ECOLX	588	Escherichia coli 113303	Flagellin	HMPREF1591_01541
A0A1X0YS09	A0A1X0YS09_ECOLX	588	Escherichia coli	Flagellin	BHS81_11715
N1ZDH6	N1ZDH6_9CLOT	588	Clostridium sp. ASF356	Flagellin	C820_01147
A0A1W9G974	A0A1W9G974_9BACT	588	Nitrospira sp. SG-bin2	Flagellin	A4E20_14150
I3IAD0	I3IAD0_9GAMM	588	Cellvibrio sp. BR	Flagellin	O59_001689
A0A098T9S7	A0A098T9S7_9RHIZ	588	Hoeflea sp. BAL378	Flagellin	LL06_14165
A0A1E3GDQ9	A0A1E3GDQ9_9GAMM	588	Piscirickettsia litoralis	Flagellin	BGC07_13595
A0A0S4KVF9	A0A0S4KVF9_9BACT	588	Candidatus Nitrospira inopinata	Flagellin	NITINOP_2158
Q9S0T6	Q9S0T6_ECOLX	588	Escherichia coli	Flagellin	fliC
A0A1Y0FUH2	A0A1Y0FUH2_9GAMM	588	Cellvibrio sp. PSBB006	Flagellin	CBR65_05255
A0A0K2GD96	A0A0K2GD96_NITMO	587	Nitrospira moscoviensis	Flagellin	NITMOv2_2175
A0A1C3FB05	A0A1C3FB05_9FIRM	587	Desulfosporosinus sp. BG	Flagellin	DSBG_0674
G2G0R6	G2G0R6_9FIRM	587	Desulfosporosinus sp. OT	Flagellin	fla DOT_5602
A0A1F2PK44	A0A1F2PK44_9FIRM	587	Acetobacterium wieringae	Flagellin	hag_1 ACWI_11140
A0A1B8VZY9	A0A1B8VZY9_9BACI	587	Bacillus sp. FJAT-26390	Flagellin	A7975_21400
A0A0T6Y195	A0A0T6Y195_9RHIZ	587	Sinorhizobium sp. GW3	Flagellin	N185_05150
A0A0S4L248	A0A0S4L248_9BACT	587	Candidatus Nitrospira nitrificans	Flagellin	COMA2_10173
A4C6G1	A4C6G1_9GAMM	587	Pseudoalteromonas tunicata D2	Flagellin	PTD2_12134
Q21IL9	Q21IL9_SACD2	587	Saccharophagus degradans (strain 2-40 / ATCC 43961 / DSM 17024)	Flagellin	Sde_2200
A0A1W9GKW8	A0A1W9GKW8_9BACT	587	Nitrospira sp. SG-bin1	Flagellin	A4E19_16180
A0A1Y6BYK8	A0A1Y6BYK8_9ALTE	587	Alteromonadaceae bacterium Bs31	Flagellin	SAMN02745866_02326
A0A0T6YSL9	A0A0T6YSL9_9RHIZ	587	Sinorhizobium sp. GL2	Flagellin	N182_02765
V2YKH7	V2YKH7_9FIRM	587	Firmicutes bacterium ASF500	Flagellin	N510_00360
A0A1B9Z8Q3	A0A1B9Z8Q3_9BRAD	587	Bradyrhizobium paxllaeri	Uncharacterized protein	LMTR21_10485
A0A0B5K1C9	A0A0B5K1C9_9PSED	587	Pseudomonas plecoglossicida	Flagellin	CMV24_06570 RK21_00721
Q216W6	Q216W6_RHOPB	587	Rhodopseudomonas palustris (strain BisB18)	Uncharacterized protein	RPC_2015
A0A0D2J7E1	A0A0D2J7E1_9DELT	586	Dethiosulfatarculus sandiegensis	Flagellin	X474_23120
A0A1Q8Q9L9	A0A1Q8Q9L9_9BACI	586	Domibacillus antri	Flagellin	BTO30_01090
A0A1Y5FYX3	A0A1Y5FYX3_9GAMM	586	Gammaproteobacteria bacterium 50_400_T64	Flagellin	A9Q88_06325
A4C6F9	A4C6F9_9GAMM	586	Pseudoalteromonas tunicata D2	Flagellin	PTD2_12124
A0A1R1JK65	A0A1R1JK65_ALCXX	586	Alcaligenes xylosoxydans xylosoxydans (Achromobacter xylosoxidans)	Flagellin	BIZ92_17845
A0A0D2JP89	A0A0D2JP89_9DELT	586	Dethiosulfatarculus sandiegensis	Flagellin	X474_23470
B7MCI0	B7MCI0_ECO45	585	Escherichia coli O45:K1 (strain S88 / ExPEC)	Flagellin	FliC ECS88_1977
A0A0E2L4R5	A0A0E2L4R5_ECOU3	585	Escherichia coli (strain UMEA 3162-1)	Flagellin	G925_01886
A0A0R3CFL5	A0A0R3CFL5_9BRAD	585	Bradyrhizobium yuanmingense	Flagellin (Fragment)	AOQ72_27565
A0A1P8QKP7	A0A1P8QKP7_METEX	585	Methylobacterium extorquens (Methylobacterium dichloromethanicum) (Protomonas extorquens)	Flagellin	BV511_04480
A0A1N6XSF1	A0A1N6XSF1_9RHIZ	585	Rhizobium sp. RU20A	Flagellin	SAMN05880582_1062
P71246	P71246_ECOLX	585	Escherichia coli	Flagellin	fliC
Q9L736	Q9L736_ECOLX	585	Escherichia coli	Flagellin	fliC
A0A1E2VF09	A0A1E2VF09_9ENTR	585	Shigella sp. FC2928	Flagellin	BFF50_06080
A0A0F6F7X1	A0A0F6F7X1_ECO57	585	Escherichia coli O157:H7 str. SS52	Flagellin	fliC SS52_2646
A0A0F6C5L0	A0A0F6C5L0_ECOLX	585	Escherichia coli Xuzhou21	Flagellin	CDCO157_2460
D5RG51	D5RG51_9PROT	585	Roseomonas cervicalis ATCC 49957	Flagellin	fla HMPREF0731_0060
Q7DBI0	Q7DBI0_ECO57	585	Escherichia coli O157:H7	Flagellin	fliC Z3013
A0A0E9ZGK0	A0A0E9ZGK0_9PSED	585	Pseudomonas sp. 10-1B	Flagellin	TZ03_23970
A9W0I3	A9W0I3_METEP	585	Methylobacterium extorquens (strain PA1)	Flagellin	Mext_0677
A0A1W6RHT8	A0A1W6RHT8_9RHIZ	585	Methylobacterium zatmanii	Flagellin	B2G69_10145
A0A0M7MBZ5	A0A0M7MBZ5_9BURK	585	Achromobacter sp.	Flagellin	fliC_2 ERS369982_05059
Q1RAL7	Q1RAL7_ECOUT	585	Escherichia coli (strain UTI89 / UPEC)	Flagellin	fliC UTI89_C2124
A0A110AMJ3	A0A110AMJ3_9RHIZ	585	Methylobacterium sp. AMS5	Flagellin	Y590_02440
T6MII6	T6MII6_ECOLX	585	Escherichia coli HVH 87 (4-5977630)	Flagellin	G749_01754
A0A0H2YZY9	A0A0H2YZY9_ECOK1	585	Escherichia coli O1:K1 / APEC	Flagellin	fliC APECO1_964
F4NES3	F4NES3_ECOLX	585	Escherichia coli D9	Flagellin	fliC SSJG_00651
A0A0H3PHL8	A0A0H3PHL8_ECO5C	585	Escherichia coli O157:H7 (strain EC869)	Flagellin	ECH7EC869_2258
S0Y8W0	S0Y8W0_ECOLX	585	Escherichia coli KTE37	Flagellin	WG5_02088
D8AEW3	D8AEW3_ECOMS	585	Escherichia coli (strain MS 21-1)	Flagellin	HMPREF9530_05123
A0A1C3ES52	A0A1C3ES52_9GAMM	585	Enterovibrio pacificus	Flagellin	A8L45_00130
A0A156G6U3	A0A156G6U3_ENTCL	585	Enterobacter cloacae	Flagellin	fliC_2 SAMEA2273167_03226
A0A0Q4X742	A0A0Q4X742_9RHIZ	585	Methylobacterium sp. Leaf90	Flagellin	ASF36_17825
S0ZA66	S0ZA66_ECOLX	585	Escherichia coli KTE38	Flagellin	WG7_01971
A0A081CQ57	A0A081CQ57_9RHIZ	585	Agrobacterium rubi TR3 = NBRC 13261	Flagellin	RRU01S_02_01310
D3QWU4	D3QWU4_ECOCB	585	Escherichia coli O55:H7 (strain CB9615 / EPEC)	Flagellin	fliC G2583_2374
B1B432	B1B432_ECOLX	585	Escherichia coli O55:H7	Flagellin	fliC
Q9K2X8	Q9K2X8_ECOLX	585	Escherichia coli	Flagellin	fliC
Q9S0T8	Q9S0T8_ECOLX	585	Escherichia coli	Flagellin	fliC C3K24_03490 CT146_08375
Q9K2Y6	Q9K2Y6_ECOLX	585	Escherichia coli	Flagellin	fliC A8G17_21650 ARC77_04675 AU473_20745 BTQ04_19850 BWP17_24260 CVH05_09480 ERS085383_03781 ERS085404_00051
Q7AD06	Q7AD06_ECO57	585	Escherichia coli O157:H7	Flagellin	fliC ECs2662
A0A1X3KCB4	A0A1X3KCB4_ECOLX	585	Escherichia coli H461	Flagellin	EARG_00610
Q06352	Q06352_ECOLX	584	Escherichia coli	Flagellin	fliC
I4KE59	I4KE59_PSEFL	584	Pseudomonas fluorescens SS101	Flagellin	PflSS101_3776
A0A011PAA8	A0A011PAA8_9PROT	584	Candidatus Accumulibacter sp. SK-11	Flagellin	fliC AW07_02125
A0A100V112	A0A100V112_SALCE	584	Salmonella choleraesuis	Flagellin	fliC NGUA41_03984
A0A011NMA8	A0A011NMA8_9PROT	584	Candidatus Accumulibacter sp. SK-12	Flagellin	fliC AW08_03065
A0A109KWT6	A0A109KWT6_PSEFL	584	Pseudomonas fluorescens	Flagellin	fliC PFL603g_02147
A0A075KHA9	A0A075KHA9_9FIRM	584	Pelosinus sp. UFO1	Flagellin	UFO1_3897
A0A0Q7MQI1	A0A0Q7MQI1_9RHIZ	584	Rhizobium sp. Root483D2	Flagellin	ASD32_28390
A0A1B7K1B3	A0A1B7K1B3_9ENTR	584	Kluyvera georgiana ATCC 51603	Flagellin	M989_01829
A0A1L5LX45	A0A1L5LX45_9BACL	584	Paenibacillus xylanexedens	Flagellin	BS614_30750
A0A0Q8Z3N1	A0A0Q8Z3N1_9PSED	584	Pseudomonas sp. Root9	Flagellin	ASE33_04765
A0A0D8DD00	A0A0D8DD00_9GAMM	583	Thalassomonas viridans	Flagellin	SG34_10645
A0A0J6I8N2	A0A0J6I8N2_9PSED	583	Pseudomonas helleri	Flagellin	TU84_18225
A0A1M3Q5U1	A0A1M3Q5U1_9RHIZ	583	Rhizobium sp. 60-20	Flagellin	BGP09_34830
A0A1J5EZI1	A0A1J5EZI1_9HELI	583	Helicobacteraceae bacterium CG2_30_36_10	Flagellin	AUK54_08860
A0A177I4H1	A0A177I4H1_9RHIZ	583	Methylobacterium populi	Flagellin	AX289_25570
A0A0D8D1P8	A0A0D8D1P8_9GAMM	583	Thalassomonas actiniarum	Flagellin	SG35_07440
A0A0J6JHB4	A0A0J6JHB4_PSETA	583	Pseudomonas taetrolens	Flagellin	TU78_18290
H6LB94	H6LB94_ACEWD	583	Acetobacterium woodii (strain ATCC 29683 / DSM 1030 / JCM 2381 / KCTC 1655 / WB1)	Flagellin	fliC1 Awo_c08550
A0A1J5MKN0	A0A1J5MKN0_9GAMM	583	Gammaproteobacteria bacterium MedPE	Flagellin	BM565_08285
A0A0Q6P6E2	A0A0Q6P6E2_9RHIZ	583	Devosia sp. Root105	Flagellin	ASC68_15170
A0A0D8I6Z6	A0A0D8I6Z6_9CLOT	583	Clostridium aceticum	Flagellin	fliC2 CACET_c02640
A0A136H519	A0A136H519_9GAMM	583	Neptuniibacter sp. Phe_28	Flagellin	AXW15_05150
A0A0D6IC97	A0A0D6IC97_ALCXX	583	Alcaligenes xylosoxydans xylosoxydans (Achromobacter xylosoxidans)	Flagellin	fliC_3 ERS451415_04535
W7KZG4	W7KZG4_BACFI	583	Bacillus firmus DS1	Flagellin	PBF_08098
A0A1D8RTW6	A0A1D8RTW6_9GAMM	582	Colwellia sp. PAMC 20917	Flagellin	A3Q34_06575
B7KY18	B7KY18_METC4	582	Methylobacterium extorquens (strain CM4 / NCIMB 13688) (Methylobacterium chloromethanicum)	Flagellin	Mchl_0242
A0A0K9GZ05	A0A0K9GZ05_9BACI	582	Bacillus loiseleuriae	Flagellin	AC625_21855
H1KDW4	H1KDW4_METEX	582	Methylobacterium extorquens DSM 13060	Flagellin	MetexDRAFT_0826
A0A1R0YKE1	A0A1R0YKE1_9BACL	582	Paenibacillus borealis	Flagellin	BSK56_05165
A0A0D6HDF3	A0A0D6HDF3_ALCXX	582	Alcaligenes xylosoxydans xylosoxydans (Achromobacter xylosoxidans)	Flagellin	fliC_1 ERS451415_02407
A0A173HIG9	A0A173HIG9_9PSED	582	Pseudomonas sp. JY-Q	Flagellin	AA098_19950
A0A1Y0FV05	A0A1Y0FV05_9GAMM	582	Cellvibrio sp. PSBB006	Flagellin	CBR65_05240
A0A1H1NV46	A0A1H1NV46_9PSED	581	Pseudomonas oryzae	Flagellin	SAMN05216221_0904
A0A0J6II62	A0A0J6II62_9PSED	581	Pseudomonas weihenstephanensis	Flagellin	TU86_20895
A0A0Q5B8Q4	A0A0Q5B8Q4_9RHIZ	581	Methylobacterium sp. Leaf123	Flagellin	ASF53_11770
A0A0Y0JN04	A0A0Y0JN04_9RHIZ	581	Methylobacterium sp. AMS5	Flagellin	Y590_00805
A0A0J6I029	A0A0J6I029_9PSED	581	Pseudomonas psychrophila	Flagellin	TU76_09600
A0A105TAT2	A0A105TAT2_9PSED	581	Pseudomonas sp. TAD18	Flagellin	fliC AP060_02062
D1MBX0	D1MBX0_CAMJU	580	Campylobacter jejuni	Flagellin	flaB
D1MBW9	D1MBW9_CAMJU	580	Campylobacter jejuni	Flagellin	flaA
A0A025C328	A0A025C328_ECOLX	580	Escherichia coli O145:NM str. 2010C-3526	Flagellin	BX51_22520
Q21IL7	Q21IL7_SACD2	580	Saccharophagus degradans (strain 2-40 / ATCC 43961 / DSM 17024)	Flagellin	Sde_2202
A0A149VZT5	A0A149VZT5_9PROT	580	Ferrovum sp. Z-31	Flagellin	fliC FEMY_10830
A0A023YYR6	A0A023YYR6_ECOLX	580	Escherichia coli O145:H28 str. RM12581	Flagellin	fliC ECRM12581_12255
A0A1C5P0A8	A0A1C5P0A8_9CLOT	580	uncultured Clostridium sp.	Flagellin	fliC SAMEA3545291_01196
A0A101F6L7	A0A101F6L7_9FIRM	580	Thermoanaerobacterales bacterium 50_218	Flagellin	XD63_1336
A0A1E3N1W4	A0A1E3N1W4_9ENTR	580	Shigella sp. FC569	Flagellin	BGK51_07145
A0A1M6G764	A0A1M6G764_DESDE	580	Desulfovibrio desulfuricans	Flagellin	SAMN05660830_01508
A0A0J6T9D5	A0A0J6T9D5_9RHIZ	580	Methylobacterium tarhaniae	Flagellin	VQ03_11485
R9L3F7	R9L3F7_9FIRM	580	Lachnospiraceae bacterium COE1	Flagellin	C809_00352
A0A1V2H3T5	A0A1V2H3T5_9PROT	580	Roseomonas deserti	Flagellin	BKE38_09365
A0A0F3UNF4	A0A0F3UNF4_ECOLX	580	Escherichia coli	Flagellin	fliC fliCH28
A0A1X1QT58	A0A1X1QT58_9GAMM	580	Cycloclasticus sp. symbiont of Bathymodiolus heckerae	Flagellin	A6F70_08140
A0A1Y6BYQ0	A0A1Y6BYQ0_9ALTE	580	Alteromonadaceae bacterium Bs31	Flagellin	SAMN02745866_02325
A0A1Q4PHS3	A0A1Q4PHS3_ECOLX	579	Escherichia coli	Flagellin	BMT49_12505
L4J954	L4J954_ECOLX	579	Escherichia coli KTE146	Flagellin	A311_02543
A0A1T1IJT7	A0A1T1IJT7_9PSED	579	Pseudomonas sp. MF6394	Flagellin	MF6394_12560
Q842C2	Q842C2_ECOLX	579	Escherichia coli	Flagellin
R5T2L2	R5T2L2_9GAMM	579	Acinetobacter sp. CAG:196	Flagellin	BN527_01460
Q1YKP3	Q1YKP3_AURMS	579	Aurantimonas manganoxydans (strain ATCC BAA-1229 / DSM 21871 / SI85-9A1)	Flagellin	SI859A1_00600
A0A1Q5X365	A0A1Q5X365_PSEFL	579	Pseudomonas fluorescens	Flagellin	BTR19_08310
A7ZN49	A7ZN49_ECO24	579	Escherichia coli O139:H28 (strain E24377A / ETEC)	Flagellin	fliC EcE24377A_2158
B6I0X1	B6I0X1_ECOSE	579	Escherichia coli (strain SE11)	Flagellin	ECSE_2154
A0A0F3ULG7	A0A0F3ULG7_ECOLX	579	Escherichia coli	Flagellin	UN91_08375
A0A0D0TGL3	A0A0D0TGL3_PSEFL	579	Pseudomonas fluorescens	Flagellin	fliC PFLU3_33100
E9THW7	E9THW7_ECOLX	579	Escherichia coli MS 117-3	Flagellin	HMPREF9542_03406
I5AQM6	I5AQM6_EUBCE	579	[Eubacterium] cellulosolvens 6	Flagellin	EubceDRAFT1_0239
L3Q7X8	L3Q7X8_ECOLX	579	Escherichia coli KTE75	Flagellin	A1UM_02319
A0A1H1QHK6	A0A1H1QHK6_9PSED	579	Pseudomonas sp. bs2935	Flagellin	SAMN04490210_1881
I3IAC6	I3IAC6_9GAMM	579	Cellvibrio sp. BR	Flagellin	O59_001685
W2DJH2	W2DJH2_9PSED	579	Pseudomonas sp. FH4	Flagellin	H097_08692
A0A1E4W0W8	A0A1E4W0W8_9PSED	579	Pseudomonas sp. AP42	Flagellin	A7K61_12365
A0A1D9H4D4	A0A1D9H4D4_9BURK	578	Cupriavidus sp. USMAA2-4	Flagellin	BKK79_22705
A0A069DFY3	A0A069DFY3_9BACL	578	Paenibacillus sp. TCA20	Flagellin	TCA2_3747
Q1JZP9	Q1JZP9_DESA6	578	Desulfuromonas acetoxidans (strain DSM 684 / 11070)	Flagellin	Dace_2543
A0A1B3M6K7	A0A1B3M6K7_9RHIZ	577	Sinorhizobium sp. RAC02	Flagellin	BSY16_3947
A0A0M4TGU2	A0A0M4TGU2_CAMJU	577	Campylobacter jejuni subsp. jejuni	Flagellin	flaB CjjRM3196_1339
A0A0M4TTM3	A0A0M4TTM3_CAMJU	577	Campylobacter jejuni subsp. jejuni	Flagellin	flaA CjjRM3196_1340
A0A1M6G798	A0A1M6G798_DESDE	577	Desulfovibrio desulfuricans	Flagellin	SAMN05660830_01509
A0A1N6DKB4	A0A1N6DKB4_9GAMM	577	Halomonas meridiana	Flagellin	SAMN05878438_2746
A0A1H6BCK8	A0A1H6BCK8_9GAMM	577	Marinobacterium lutimaris	Flagellin	SAMN05444390_102570
A0A1Q8Q9T6	A0A1Q8Q9T6_9BACI	577	Domibacillus antri	Flagellin	BTO30_01045
A0A1C5RYQ7	A0A1C5RYQ7_9CLOT	577	uncultured Clostridium sp.	Flagellin	hag SAMEA3545303_02012
M1MK33	M1MK33_9CLOT	577	Clostridium saccharoperbutylacetonicum N1-4(HMT)	Flagellin	hag2 Cspa_c44960
A0A0T6XIG6	A0A0T6XIG6_9RHIZ	577	Sinorhizobium sp. GL2	Flagellin	N182_37470
P22251	FLA_CAMJ8	576	Campylobacter jejuni subsp. jejuni serotype O:6 (strain 81116 / NCTC 11828)	Flagellin A	flaA C8J_1256
P22252	FLB_CAMJ8	576	Campylobacter jejuni subsp. jejuni serotype O:6 (strain 81116 / NCTC 11828)	Flagellin B	flaB C8J_1255
A0A0Q4XGR6	A0A0Q4XGR6_9RHIZ	576	Methylobacterium sp. Leaf99	Flagellin	ASF28_05300
Q9R950	Q9R950_CAMJU	576	Campylobacter jejuni	Flagellin	flaA
A7YEN9	A7YEN9_CAMJU	576	Campylobacter jejuni	Flagellin	flaB
A0A1D9BLS3	A0A1D9BLS3_CAMJU	576	Campylobacter jejuni	Flagellin	BKM79_06680
Q79AR6	Q79AR6_CAMJU	576	Campylobacter jejuni	Flagellin	flaA
Q842C8	Q842C8_ECOLX	576	Escherichia coli	Flagellin
Q7X516	Q7X516_CAMJJ	576	Campylobacter jejuni subsp. jejuni serotype O:23/36 (strain 81-176)	Flagellin	flaB
Q9RF25	Q9RF25_CAMJU	576	Campylobacter jejuni	Flagellin	flaB
Q9R953	Q9R953_CAMJU	576	Campylobacter jejuni	Flagellin	flaA
O85183	O85183_CAMJU	576	Campylobacter jejuni	Flagellin	flaA
O30696	O30696_CAMJU	576	Campylobacter jejuni	Flagellin	flaA
A0A1D9BLY0	A0A1D9BLY0_CAMJU	576	Campylobacter jejuni	Flagellin	BKM79_06685
Q9RF26	Q9RF26_CAMJU	576	Campylobacter jejuni	Flagellin
C6D588	C6D588_PAESJ	576	Paenibacillus sp. (strain JDR-2)	Flagellin	Pjdr2_5759
R5SSK5	R5SSK5_9GAMM	576	Acinetobacter sp. CAG:196	Flagellin	BN527_01892
A0A1V2FXY1	A0A1V2FXY1_ECOLX	576	Escherichia coli	Flagellin	BXT93_26320
A0A1T1ZPT8	A0A1T1ZPT8_CAMCO	576	Campylobacter coli	Flagellin	BOQ01_03410
A0A0U3L2D2	A0A0U3L2D2_CAMCO	576	Campylobacter coli	Flagellin	flaA_2 ATE51_00888
A0A0H3PBG5	A0A0H3PBG5_CAMJJ	576	Campylobacter jejuni subsp. jejuni serotype O:23/36 (strain 81-176)	Flagellin	CJJ81176_1338
A0A059I2P0	A0A059I2P0_CAMJU	576	Campylobacter jejuni K5	Flagellin	N218_12420
Q99Q27	Q99Q27_CAMJU	576	Campylobacter jejuni	Flagellin (Fragment)	flaA
O85179	O85179_CAMJU	576	Campylobacter jejuni	Flagellin	flaA
C5BRS9	C5BRS9_TERTT	576	Teredinibacter turnerae (strain ATCC 39867 / T7901)	Flagellin	TERTU_1237
A0A1B9FD52	A0A1B9FD52_9PROT	576	Campylobacter hepaticus	Flagellin	A2J15_00060
A0A1T1ZPS2	A0A1T1ZPS2_CAMCO	576	Campylobacter coli	Flagellin	BOQ01_03405
A0A0U3CBS5	A0A0U3CBS5_CAMCO	576	Campylobacter coli	Flagellin	flaA_1 ATE51_00886
Q2M5R2	Q2M5R2_CAMJJ	576	Campylobacter jejuni subsp. jejuni serotype O:23/36 (strain 81-176)	Flagellin	flaA CJJ81176_1339
A0A1L7J2J2	A0A1L7J2J2_CAMJU	576	Campylobacter jejuni	Flagellin	BD28_06455
A0A1L7J338	A0A1L7J338_CAMJU	576	Campylobacter jejuni	Flagellin	BD28_06450
Q46113	FLA2_CAMJU	575	Campylobacter jejuni	Flagellin A	flaA fla1
Q46114	FLB2_CAMJU	575	Campylobacter jejuni	Flagellin B	flaB
A0A1E5WTL5	A0A1E5WTL5_ECOLX	575	Escherichia coli	Flagellin	BHF46_18255
S6J0L3	S6J0L3_9PSED	575	Pseudomonas sp. CF149	Flagellin	CF149_21818
Q84IB8	Q84IB8_CAMJU	575	Campylobacter jejuni	Flagellin (Fragment)	flaA
I6ZIV0	I6ZIV0_CAMJU	575	Campylobacter jejuni	Flagellin (Fragment)	flaA
O34938	O34938_CAMJU	575	Campylobacter jejuni	Flagellin	flaA
O85180	O85180_CAMJU	575	Campylobacter jejuni	Flagellin	flaA
I6TH79	I6TH79_CAMJU	575	Campylobacter jejuni	Flagellin (Fragment)
O85181	O85181_CAMJU	575	Campylobacter jejuni	Flagellin	flaB
A0A1B9T668	A0A1B9T668_9RHIZ	575	Agrobacterium rubi	Flagellin	A6U92_20090
A0A0B6V7T5	A0A0B6V7T5_CAMJU	575	Campylobacter jejuni subsp. jejuni	Flagellin	PJ16_07435
A0A0R2YIT3	A0A0R2YIT3_9PSED	575	Pseudomonas libanensis	Flagellin	TU73_08365
A0A099VRZ5	A0A099VRZ5_9HELI	575	Helicobacter sp. MIT 05-5294	Flagellar hook protein FlgL (Fragment)	LS69_05890
A0A0U1Q8A6	A0A0U1Q8A6_9BURK	575	Achromobacter sp. LC458	Flagellin	YH64_21715
A0A1U9V2Q6	A0A1U9V2Q6_9BURK	575	Cupriavidus sp. NH9	Flagellin	BJN34_34110
A0A1B3X8K8	A0A1B3X8K8_CAMCO	575	Campylobacter coli	Flagellin	flaA CC14983A_0418
A0A1B3X8M3	A0A1B3X8M3_CAMCO	575	Campylobacter coli	Flagellin	flaB CC14983A_0419
Q8G9F3	Q8G9F3_CAMCO	575	Campylobacter coli	Flagellin (Fragment)	flaA
A0A132GAH0	A0A132GAH0_9GAMM	574	Stenotrophomonas rhizophila	Flagellin	AS889_12165
Q9RPY6	Q9RPY6_CAMJU	574	Campylobacter jejuni	Flagellin	flaA
A2V706	A2V706_ECOLX	574	Escherichia coli	Flagellin	fllA
A0A1Q6TTF1	A0A1Q6TTF1_9GAMM	574	Acinetobacter sp. CAG:196_36_41	Flagellin	BHW62_03295
Q8G9F2	Q8G9F2_CAMJU	574	Campylobacter jejuni	Flagellin (Fragment)	flaA
A0A0M2C147	A0A0M2C147_9ENTR	574	Enterobacter cloacae UCICRE 3	Flagellin	L414_03547
A0A1T1ZX54	A0A1T1ZX54_CAMCO	574	Campylobacter coli	Flagellin	BOQ02_01180
I6ZA17	I6ZA17_CAMJU	574	Campylobacter jejuni	Flagellin (Fragment)	flaA
Q99QL6	Q99QL6_CAMJU	574	Campylobacter jejuni	Flagellin (Fragment)	flaA
A0A1N6GU28	A0A1N6GU28_9DELT	574	Halodesulfovibrio marinisediminis DSM 17456	Flagellin	SAMN02745161_1793
A0A1S8YNX5	A0A1S8YNX5_9ENTR	574	Izhakiella australiensis	Flagellin	BTJ39_09185
I4L4C7	I4L4C7_9PSED	574	Pseudomonas synxantha BG33R	Flagellin	PseBG33_3936
A0A1T1ZWG5	A0A1T1ZWG5_CAMCO	574	Campylobacter coli	Flagellin	BOQ02_01175
Q8G9F1	Q8G9F1_CAMCO	574	Campylobacter coli	Flagellin (Fragment)	flaA
A0A1Y2P7D9	A0A1Y2P7D9_CAMJU	574	Campylobacter jejuni	Flagellin	B5Y32_06105
A0A1J6QIW7	A0A1J6QIW7_CAMJU	574	Campylobacter jejuni	Flagellin	A8118_09540
A0A1Y2P766	A0A1Y2P766_CAMJU	574	Campylobacter jejuni	Flagellin	B5Y32_06110
A0A1J6Q2V4	A0A1J6Q2V4_CAMJU	574	Campylobacter jejuni	Flagellin	A8118_09545
P27053	FLAA_CAMCO	573	Campylobacter coli	Flagellin A	flaA
P18245	FLAB_CAMCO	573	Campylobacter coli	Flagellin B (Flagellin N)	flaB
A7H249	A7H249_CAMJD	573	Campylobacter jejuni subsp. doylei (strain ATCC BAA-1458 / RM4099 / 269.97)	Flagellin	JJD26997_0372
A0A1Q6TPH7	A0A1Q6TPH7_9GAMM	573	Acinetobacter sp. CAG:196_36_41	Flagellin	BHW62_06775
D3FYG9	D3FYG9_BACPE	573	Bacillus pseudofirmus (strain OF4)	Flagellar hook-associated protein 3 (HAP3)	flgL BpOF4_05650
A0A1M6AP70	A0A1M6AP70_9CLOT	573	Lutispora thermophila DSM 19022	Flagellin	SAMN02745176_00038
A0A1W9KHX1	A0A1W9KHX1_9PROT	573	Proteobacteria bacterium ST_bin16	Flagellin	BVN30_05905
A0A0L6ZDI9	A0A0L6ZDI9_9CLOT	573	Clostridium homopropionicum DSM 5847	Flagellin	hag_2 CLHOM_06290
A0A166TGL8	A0A166TGL8_9CLOT	573	Clostridium coskatii	Flagellin	hag_3 WX73_04160
A0A0R3APD8	A0A0R3APD8_9PSED	573	Pseudomonas paralactis	Flagellin	TX23_02820
A0A1X0SYG6	A0A1X0SYG6_9RHIZ	573	Aurantimonas sp. 22II-16-19i	Flagellin	ATO4_19824
A0A0X8EZA8	A0A0X8EZA8_PSEFR	573	Pseudomonas fragi	Flagellin	AV641_15430
A0A0Q4P1P6	A0A0Q4P1P6_9BURK	573	Duganella sp. Leaf61	Flagellin	ASF04_05150
A0A1W9H0U0	A0A1W9H0U0_9PROT	573	Proteobacteria bacterium SG_bin4	Flagellin	A4S08_03460
E0M3J2	E0M3J2_9GAMM	573	Pantoea sp. aB	Flagellin	PanABDRAFT_3960
A0A1B9FD33	A0A1B9FD33_9PROT	573	Campylobacter hepaticus	Flagellin	A2J15_00055
P56964	FLB1_CAMJE	572	Campylobacter jejuni subsp. jejuni serotype O:2 (strain ATCC 700819 / NCTC 11168)	Flagellin B	flaB Cj1338c
P56963	FLA1_CAMJE	572	Campylobacter jejuni subsp. jejuni serotype O:2 (strain ATCC 700819 / NCTC 11168)	Flagellin A	flaA Cj1339c
W8KDR4	W8KDR4_CAMCO	572	Campylobacter coli RM4661	Flagellin	YSS_07255
B3VBK6	B3VBK6_CAMJU	572	Campylobacter jejuni	Flagellin	flaA
Q9R951	Q9R951_CAMJU	572	Campylobacter jejuni	Flagellin	flaB
I6ZIU6	I6ZIU6_CAMJU	572	Campylobacter jejuni	Flagellin (Fragment)	flaA
I6ZA22	I6ZA22_CAMJU	572	Campylobacter jejuni	Flagellin (Fragment)	flaA
Q842B0	Q842B0_ECOLX	572	Escherichia coli	Flagellin
Q4LDS4	Q4LDS4_CAMLA	572	Campylobacter lari	Flagellin	flaB
Q4LDS5	Q4LDS5_CAMLA	572	Campylobacter lari	Flagellin	flaA
O30689	O30689_CAMJU	572	Campylobacter jejuni	Flagellin	flaA
Q84IB9	Q84IB9_CAMJU	572	Campylobacter jejuni	Flagellin (Fragment)	flaA
O85182	O85182_CAMJU	572	Campylobacter jejuni	Flagellin	flaA
Q9R949	Q9R949_CAMJU	572	Campylobacter jejuni	Flagellin	flaA
Q9R952	Q9R952_CAMJU	572	Campylobacter jejuni	Flagellin	flaA
Q9R954	Q9R954_CAMJU	572	Campylobacter jejuni	Flagellin	flaB
A0A167D386	A0A167D386_ECOLX	572	Escherichia coli	Flagellin	TH54_14670
A0A014P4L9	A0A014P4L9_9BURK	572	Comamonas aquatica DA1877	Flagellin	AX13_13395
A0A0R2Z3B6	A0A0R2Z3B6_9PSED	572	Pseudomonas synxantha	Flagellin	TU77_11690
R7R655	R7R655_9FIRM	572	Roseburia sp. CAG:100	Flagellin	BN450_02081
A0A1Q6SQ05	A0A1Q6SQ05_9FIRM	572	Roseburia sp. CAG:10041_57	Flagellin	BHW48_10555
A0A0Q4XAV6	A0A0Q4XAV6_9RHIZ	572	Methylobacterium sp. Leaf91	Flagellin	ASF32_19235
A0A1N6GTN2	A0A1N6GTN2_9DELT	572	Halodesulfovibrio marinisediminis DSM 17456	Flagellin	SAMN02745161_1794
R7R673	R7R673_9FIRM	572	Roseburia sp. CAG:100	Flagellin	BN450_02576
Q46009	Q46009_CAMCO	572	Campylobacter coli	Flagellin
I6YES0	I6YES0_CAMJU	571	Campylobacter jejuni	Flagellin (Fragment)	flaA
Q6L5J7	Q6L5J7_CAMLA	571	Campylobacter lari	Flagellin (Fragment)	flaA
Q8G9F0	Q8G9F0_CAMJU	571	Campylobacter jejuni	Flagellin (Fragment)	flaA
I6ZMN1	I6ZMN1_CAMJU	571	Campylobacter jejuni	Flagellin (Fragment)	flaA
R9LHL4	R9LHL4_9FIRM	571	Anaerotruncus sp. G3(2012)	Flagellin	C814_02411
A0A075PHZ0	A0A075PHZ0_PSEFL	571	Pseudomonas fluorescens	Flagellin	HZ99_25820
L3P5N9	L3P5N9_ECOLX	571	Escherichia coli KTE66	Flagellin	A1U5_02279
A0A0W0N5M0	A0A0W0N5M0_9PSED	571	Pseudomonas sp. ICMP 19500	Flagellin	AO239_10875
I6ZMP1	I6ZMP1_CAMJU	571	Campylobacter jejuni	Flagellin (Fragment)	flaA
I6ZIV4	I6ZIV4_CAMJU	571	Campylobacter jejuni	Flagellin (Fragment)	flaA
I6ZA10	I6ZA10_CAMJU	571	Campylobacter jejuni	Flagellin (Fragment)	flaA
U5RWW3	U5RWW3_9CLOT	570	Clostridium autoethanogenum DSM 10061	Flagellin	CAETHG_3058
A0A163GEW7	A0A163GEW7_ECOLX	570	Escherichia coli	Flagellin	AML35_08545
H4F3B8	H4F3B8_9RHIZ	570	Rhizobium sp. PDO1-076	Flagellin	PDO_1343
A0A0E1LYD7	A0A0E1LYD7_ECOLX	570	Escherichia coli 1303	Flagellin	fliC EC1303_c20950
A0A162JDA2	A0A162JDA2_9CLOT	570	Clostridium coskatii	Flagellin	hag_2 WX73_04151
Q9S0T4	Q9S0T4_ECOLX	570	Escherichia coli	Flagellin	fliC
D8GQA8	D8GQA8_CLOLD	570	Clostridium ljungdahlii (strain ATCC 55383 / DSM 13528 / PETC)	Flagellin	CLJU_c09630
R5GXR3	R5GXR3_9FIRM	570	Eubacterium sp. CAG:786	Flagellin	BN782_00462
K2QSK6	K2QSK6_9RHIZ	570	Agrobacterium albertimagni AOL15	Flagellin	QWE_15683
S1D657	S1D657_ECOLX	570	Escherichia coli KTE64	Flagellin	A1U1_01958
A0A0K9T7C1	A0A0K9T7C1_ECOLX	570	Escherichia coli M114	Flagellin	ERYG_04656
A0A1S8PDY2	A0A1S8PDY2_CLOBE	570	Clostridium beijerinckii (Clostridium MP)	Flagellin	hag_1 CLBEI_08450
G2KRT4	G2KRT4_MICAA	570	Micavibrio aeruginosavorus (strain ARL-13)	Uncharacterized protein	MICA_1729
A0A0T6XYS2	A0A0T6XYS2_9RHIZ	570	Sinorhizobium sp. Sb3	Flagellin	N183_31920
A0A1S1UW63	A0A1S1UW63_9PSED	570	Pseudomonas sp. 06C 126	Flagellin	BHC62_05000
A0A117KHK9	A0A117KHK9_9GAMM	570	Halomonas sp. 54_146	Flagellin	fliC XD36_3030
A0A1X3IN24	A0A1X3IN24_ECOLX	570	Escherichia coli E1114	Flagellin	EADG_01364
A0A1G3EX89	A0A1G3EX89_9GAMM	570	Pseudomonadales bacterium RIFCSPLOWO2_12_FULL_59_450	Flagellin	A3G72_00650
N1ZJP8	N1ZJP8_9CLOT	570	Clostridium sp. ASF356	Flagellin	C820_01233
A0A0V9GFR2	A0A0V9GFR2_ECOLX	570	Escherichia coli	Flagellin	APT94_07640
A0A170NBC7	A0A170NBC7_9CLOT	570	Clostridium ljungdahlii	Flagellin	hag_2 WY13_03509
A0A170NBB7	A0A170NBB7_9CLOT	570	Clostridium ljungdahlii	Flagellin	hag_1 WY13_03503
A0A089L7L9	A0A089L7L9_9BACL	570	Paenibacillus sp. FSL R7-0331	Flagellin	R70331_29145
A0A0E1SZE3	A0A0E1SZE3_ECOLX	570	Escherichia coli 53638	Flagellin	fliC Ec53638_4268
A0A1E3YGS4	A0A1E3YGS4_9RHIZ	570	Agrobacterium sp. SCN 61-19	Flagellin	ABS40_09105
Q842C1	Q842C1_ECOLX	570	Escherichia coli	Flagellin	EC1094V2_1818
Q9AL29	Q9AL29_ECOLX	570	Escherichia coli	Flagellin	fliC BK400_09680 BW690_25135
M4VGG0	M4VGG0_9PROT	570	Micavibrio aeruginosavorus EPB	Flagellar hook-associated protein FliD	A11S_1653
S1GVP4	S1GVP4_ECOLX	570	Escherichia coli KTE100	Flagellin	A1WK_02801
U5S0Y2	U5S0Y2_9CLOT	569	Clostridium autoethanogenum DSM 10061	Flagellin	CAETHG_3065
A0A1H5VZ29	A0A1H5VZ29_9PROT	569	Nitrosomonas ureae	Flagellin	SAMN05216334_11561
A0A1F6H3Q3	A0A1F6H3Q3_9PROT	569	Candidatus Lambdaproteobacteria bacterium RIFOXYD2_FULL_56_26	Flagellin	A2557_08310
A0A098MCW6	A0A098MCW6_9BACL	569	Paenibacillus wynnii	Flagellin	PWYN_14485
U2CY95	U2CY95_CLOSY	569	[Clostridium] symbiosum ATCC 14940	Flagellin	CLOSYM_04302
A0A1M6ZW47	A0A1M6ZW47_9BRAD	569	Bradyrhizobium lablabi	Flagellin	SAMN05444171_3772
A0A1R1DJN9	A0A1R1DJN9_PAEAM	569	Paenibacillus amylolyticus	Flagellin	BK136_26095
A0A0S3AJU9	A0A0S3AJU9_9PROT	569	Nitrosomonas ureae	Flagellin	ATY38_09555
F9ZFV8	F9ZFV8_9PROT	569	Nitrosomonas sp. AL212	Flagellin	NAL212_2240
A0A0Q6A0L4	A0A0Q6A0L4_9RHIZ	569	Methylobacterium sp. Leaf399	Flagellin	ASG40_02910
A0A0A8H3E9	A0A0A8H3E9_CAMLA	569	Campylobacter lari subsp. concheus LMG 11760	Flagellin	flaA CONCH_0159
A0A0A8H3Q2	A0A0A8H3Q2_CAMLA	569	Campylobacter lari subsp. concheus LMG 11760	Flagellin	flaB CONCH_0160
F5RZ75	F5RZ75_9ENTR	569	Enterobacter hormaechei ATCC 49162	Flagellin	fliC HMPREF9086_2934
A0A147G916	A0A147G916_9PSED	569	Pseudomonas parafulva	Flagellin	NS212_21050
B9KEP2	B9KEP2_CAMLR	569	Campylobacter lari (strain RM2100 / D67 / ATCC BAA-1060)	Flagellin	flaB Cla_0164
B9KEP1	B9KEP1_CAMLR	569	Campylobacter lari (strain RM2100 / D67 / ATCC BAA-1060)	Flagellin	flaA Cla_0163
A0A1C1YZ39	A0A1C1YZ39_9RHIZ	569	Hoeflea olei	Flagellin	AWJ14_00475
A0A1H9CVX5	A0A1H9CVX5_9PROT	569	Nitrosomonas ureae	Flagellin	SAMN05421510_101725 SAMN06297164_3132
A0A0E0V6D4	A0A0E0V6D4_ECOLX	568	Escherichia coli O7:K1 str. CE10	Flagellin	fliC CE10_2208
A0A0A8H8T7	A0A0A8H8T7_9PROT	568	Campylobacter subantarcticus LMG 24374	Flagellin	flaA CSUB8521_0173
A0A0A8H7M2	A0A0A8H7M2_9PROT	568	Campylobacter subantarcticus LMG 24374	Flagellin	flaB CSUB8521_0174
E9XIS4	E9XIS4_ECOLX	568	Escherichia coli TW10509	Flagellin	ERFG_01418
I6G1U3	I6G1U3_SHIDY	568	Shigella dysenteriae 225-75	Flagellin	fliC SD22575_1279
Q842B1	Q842B1_ECOLX	568	Escherichia coli	Flagellin
Q6L5J8	Q6L5J8_CAMLA	568	Campylobacter lari	Flagellin (Fragment)	flaA
Q6L5J9	Q6L5J9_CAMLA	568	Campylobacter lari	Flagellin (Fragment)	flaA
Q6L5K6	Q6L5K6_CAMLA	568	Campylobacter lari	Flagellin (Fragment)	flaA
A0A1Q6LK05	A0A1Q6LK05_9CLOT	568	Clostridium sp. CAG:12237_41	Flagellin	BHW08_11610
A0A1Q6TNK2	A0A1Q6TNK2_9GAMM	568	Acinetobacter sp. CAG:196_36_41	Flagellin	BHW62_08885
Q6L5K1	Q6L5K1_CAMLA	568	Campylobacter lari	Flagellin (Fragment)	flaA
E7TEP8	E7TEP8_SHIFL	568	Shigella flexneri CDC 796-83	Flagellin	SGF_03080
A0A0Q5FAQ2	A0A0Q5FAQ2_9RHIZ	568	Rhizobium sp. Leaf311	Flagellin	ASF69_02400
A0A0H3MFG9	A0A0H3MFG9_ECO7I	568	Escherichia coli O7:K1 (strain IAI39 / ExPEC)	Flagellin	fliC ECIAI39_1132
M4U609	M4U609_9GAMM	568	Psychromonas sp. CNPT3	Flagellin	PCNPT3_03175
A0A1H4Q901	A0A1H4Q901_9BRAD	568	Bradyrhizobium lablabi	Flagellin	SAMN05444171_0786
A0A1S9JVJ7	A0A1S9JVJ7_SHIDY	568	Shigella dysenteriae	Flagellin	AJR20_020010
A0A0M7FIA8	A0A0M7FIA8_9BURK	568	Achromobacter sp.	Flagellin	fliC_2 ERS370003_01229
K0AX19	K0AX19_CLOA9	568	Clostridium acidurici (strain ATCC 7906 / DSM 604 / BCRC 14475 / CIP 104303 / NCIMB 10678 / 9a) (Gottschalkia acidurici)	Flagellin	Curi_c02470
A0A024KWY7	A0A024KWY7_ECOLX	568	Escherichia coli D6-113.11	Flagellin	fliC PGA_03695
Q53789	Q53789_SHIBO	568	Shigella boydii	Flagellin	fliC-SB
Q322N0	Q322N0_SHIBS	568	Shigella boydii serotype 4 (strain Sb227)	Flagellin	fliC SBO_1083
B2TXG8	B2TXG8_SHIB3	568	Shigella boydii serotype 18 (strain CDC 3083-94 / BS512)	Flagellin	SbBS512_E1053
A0A080J126	A0A080J126_ECOLX	568	Escherichia coli 1-250-04_S3_C2	Flagellin	fliC AC28_2113
E1QJH5	E1QJH5_DESB2	568	Desulfarculus baarsii (strain ATCC 33931 / DSM 2075 / VKM B-1802 / 2st14)	Flagellin	Deba_2356
E7SH56	E7SH56_SHIDY	568	Shigella dysenteriae CDC 74-1112	Flagellin	SDB_01406
I6EJQ9	I6EJQ9_SHIBO	568	Shigella boydii 4444-74	Flagellin	fliC SB444474_1053
Q9S0T5	Q9S0T5_ECOLX	568	Escherichia coli	Flagellin	fliC CR539_14370
A0A1Q6BH52	A0A1Q6BH52_ECOLX	568	Escherichia coli	Flagellin	AWP75_01910 CWM24_17680
G4W6X3	G4W6X3_ECOLX	568	Escherichia coli	Flagellin	fliC A8M42_01805 CYD33_000260
A0A1X9NB44	A0A1X9NB44_9GAMM	568	Oceanicoccus sagamiensis	Flagellin	BST96_00695
R9M106	R9M106_9FIRM	568	Anaerotruncus sp. G3(2012)	Flagellin	C814_00275
Q6L5K8	Q6L5K8_CAMLA	567	Campylobacter lari	Flagellin (Fragment)	flaA
Q4LDR9	Q4LDR9_CAMLA	567	Campylobacter lari	Flagellin	flaB
Q6L5K9	Q6L5K9_CAMLA	567	Campylobacter lari	Flagellin (Fragment)	flaA
Q6L5K2	Q6L5K2_CAMLA	567	Campylobacter lari	Flagellin (Fragment)	flaA
Q6L5K3	Q6L5K3_CAMLA	567	Campylobacter lari	Flagellin (Fragment)	flaA
Q4LDS0	Q4LDS0_CAMLA	567	Campylobacter lari	Flagellin	flaA
Q6L5K4	Q6L5K4_CAMLA	567	Campylobacter lari	Flagellin (Fragment)	flaA
A0A0Q9DFF5	A0A0Q9DFF5_9BURK	567	Acidovorax sp. Root275	Flagellin	ASE52_00910
A0A0J6J5C4	A0A0J6J5C4_9PSED	567	Pseudomonas deceptionensis	Flagellin	SAMN04489800_4027
A0A1F4JR63	A0A1F4JR63_9BURK	567	Burkholderiales bacterium RIFCSPHIGHO2_12_FULL_65_48	Flagellin	A3E23_07600
A0A0Q6ZRE1	A0A0Q6ZRE1_9BURK	567	Acidovorax sp. Root402	Flagellin	ASC83_14120
A0A0A8HHD1	A0A0A8HHD1_9PROT	567	Campylobacter volucris LMG 24379	Flagellin	flaB CVOL_0157
A0A0A8HHT7	A0A0A8HHT7_9PROT	567	Campylobacter volucris LMG 24379	Flagellin	flaA CVOL_0156
A0A0A8H046	A0A0A8H046_9PROT	567	Campylobacter insulaenigrae NCTC 12927	Flagellin	flaA CINS_0151
V9WX28	V9WX28_9PSED	567	Pseudomonas sp. FGI182	Flagellin	C163_18855
C1DKU0	C1DKU0_AZOVD	567	Azotobacter vinelandii (strain DJ / ATCC BAA-1303)	Flagellin	fliC Avin_27700
A0A0D9ADK0	A0A0D9ADK0_9PSED	567	Pseudomonas sp. ES3-33	Flagellin	UB23_08395
A0A1F4EJD3	A0A1F4EJD3_9BURK	567	Burkholderiales bacterium RIFCSPHIGHO2_01_FULL_64_960	Flagellin	A2710_08160
A0A179TDU3	A0A179TDU3_ALCXX	567	Alcaligenes xylosoxydans xylosoxydans (Achromobacter xylosoxidans)	Flagellin	A6I77_04130
A0A1E3Z1I4	A0A1E3Z1I4_9BURK	567	Acidovorax sp. SCN 65-108	Flagellin	ABS37_01830
A0A1W1UNS3	A0A1W1UNS3_DESTI	567	Desulfonispora thiosulfatigenes DSM 11270	Flagellin	SAMN00017405_0963
A0A165ISX9	A0A165ISX9_9BURK	567	Acidovorax sp. GW101-3H11	Flagellin	A1D30_22895
A0A0A8GZF9	A0A0A8GZF9_9PROT	567	Campylobacter insulaenigrae NCTC 12927	Flagellin	flaB CINS_0152
A0A1H2LZ81	A0A1H2LZ81_9PSED	567	Pseudomonas mucidolens	Flagellin	SAMN05216202_0750
E1QJH3	E1QJH3_DESB2	567	Desulfarculus baarsii (strain ATCC 33931 / DSM 2075 / VKM B-1802 / 2st14)	Flagellin	Deba_2354
A0A1Q3RNZ5	A0A1Q3RNZ5_9BURK	567	Burkholderiales bacterium 64-34	Flagellin	BGO35_21620
M9YAS6	M9YAS6_AZOVI	567	Azotobacter vinelandii CA6	Flagellin	fliC AvCA6_27700
T2L918	T2L918_9GAMM	566	Halomonas sp. A3H3	Flagellin	fliC HALA3H3_550021
A0A0J8IXU7	A0A0J8IXU7_9PSED	566	Pseudomonas sp. KG01	Flagellin	ACR52_04275
Q6L5L1	Q6L5L1_CAMLA	566	Campylobacter lari	Flagellin (Fragment)	flaA
Q6L5K5	Q6L5K5_CAMLA	566	Campylobacter lari	Flagellin (Fragment)	flaA
Q6L5L0	Q6L5L0_CAMLA	566	Campylobacter lari	Flagellin (Fragment)	flaA
Q6L5J6	Q6L5J6_CAMLA	566	Campylobacter lari	Flagellin (Fragment)	flaA
A0A1C6HYJ5	A0A1C6HYJ5_9CLOT	566	uncultured Butyricicoccus sp.	Flagellin	hag_2 SAMEA3545390_03028
A0A0G3ERY9	A0A0G3ERY9_9BURK	566	Pandoraea thiooxydans	Flagellin	ABW99_17510
A0A1M6H017	A0A1M6H017_PSEXY	566	Pseudobutyrivibrio xylanivorans DSM 14809	Flagellar hook-associated protein 3 FlgL	SAMN02745725_01889
A0A1T2Y5B9	A0A1T2Y5B9_PSEFL	566	Pseudomonas fluorescens	Flagellin	BFW86_20115
A0A0Q8SJQ3	A0A0Q8SJQ3_9BURK	566	Acidovorax sp. Root219	Flagellin	ASE28_05535
M4U6J3	M4U6J3_9GAMM	566	Psychromonas sp. CNPT3	Flagellin	PCNPT3_10375
E1MD66	E1MD66_9ACTO	566	Mobiluncus mulieris FB024-16	Flagellin	hag_5 HMPREF9278_0967
J2UXD1	J2UXD1_9GAMM	566	Pantoea sp. YR343	Flagellin	PMI39_02158
A0A1X0ZRE5	A0A1X0ZRE5_PSEPU	566	Pseudomonas putida (Arthrobacter siderocapsulatus)	Flagellin	B7H17_18940
L0FBH4	L0FBH4_DESDL	566	Desulfitobacterium dichloroeliminans (strain LMG P-21439 / DCA1)	Flagellin	Desdi_2886
J0K8E5	J0K8E5_9BURK	566	Acidovorax sp. CF316	Flagellin	PMI14_05572
A0A1B2R2Q1	A0A1B2R2Q1_9BORD	566	Bordetella sp. H567	Flagellin	AKI39_10425
S2F077	S2F077_9PSED	565	Pseudomonas sp. G5(2012)	Flagellin	PG5_19990
Q47226	Q47226_ECOLX	565	Escherichia coli	Flagellin	fliC
Q6L5K0	Q6L5K0_CAMLA	565	Campylobacter lari	Flagellin (Fragment)	flaA
Q9S4M4	Q9S4M4_ECOLX	565	Escherichia coli	Flagellin (Fragment)	fliC
Q9S0T3	Q9S0T3_ECOLX	565	Escherichia coli	Flagellin	fliC
A0A016XHH3	A0A016XHH3_9BURK	565	Hylemonella gracilis str. Niagara R	Flagellin	AZ34_05940
A0A1H1SI65	A0A1H1SI65_9PSED	565	Pseudomonas umsongensis	Flagellin	SAMN04490206_0835
A0A1S6IYK7	A0A1S6IYK7_9FIRM	565	Desulfotomaculum ferrireducens	Flagellin	B0537_12565
F3KXG2	F3KXG2_9BURK	565	Hylemonella gracilis ATCC 19624	Flagellin	HGR_15759
H5V0Z0	H5V0Z0_ATLHE	565	Atlantibacter hermannii NBRC 105704	Flagellin	fliC EH105704_03_01530
A0A0S4ICT0	A0A0S4ICT0_9PSED	565	Pseudomonas sp. URMO17WK12:I11	Flagellin	fliC PYEL_33230
A0A0M7J843	A0A0M7J843_9BURK	565	Achromobacter sp.	Flagellin	fliC_2 ERS369984_05482
A0A1C7NVF4	A0A1C7NVF4_9RHIZ	565	Pararhizobium polonicum	Flagellin	ADU59_24900
A0A0M7HLF9	A0A0M7HLF9_9BURK	565	Achromobacter sp.	Flagellin	fliC_2 ERS369989_00880
A0A0F0EW67	A0A0F0EW67_9BURK	565	Burkholderiaceae bacterium 16	Flagellin	UB46_39195
A0A1M5Z3J6	A0A1M5Z3J6_9BURK	565	Candidimonas bauzanensis	Flagellin	SAMN04488135_11237
U1X547	U1X547_ANEAE	565	Aneurinibacillus aneurinilyticus ATCC 12856	Flagellin	HMPREF0083_02266
Q93ES1	Q93ES1_ECOLX	564	Escherichia coli	Flagellin
Q842A9	Q842A9_ECOLX	564	Escherichia coli	Flagellin
A0A1W1XDQ7	A0A1W1XDQ7_9NEIS	564	Andreprevotia lacus DSM 23236	Flagellin	SAMN02745857_01319
J2IY53	J2IY53_9RHIZ	564	Rhizobium sp. CF122	Flagellin	PMI09_03024
E0J539	E0J539_ECOLW	564	Escherichia coli (strain ATCC 9637 / CCM 2024 / DSM 1116 / NCIMB 8666 / NRRL B-766 / W)	Flagellin	fliC ECW_m2097
A0A0D8L1E4	A0A0D8L1E4_9RHIZ	564	Agrobacterium arsenijevicii	Flagellin	RP75_05985
A0A0K5DFH7	A0A0K5DFH7_ECOLX	564	Escherichia coli	Flagellin	fliC ERS085406_02549
A0A1S7UBN7	A0A1S7UBN7_9RHIZ	564	Agrobacterium genomosp. 9 str. Hayward 0363	Flagellin	AGR9A_Lc50106
R9KSU1	R9KSU1_9FIRM	564	Lachnospiraceae bacterium COE1	Flagellin	C809_01587
V7DFP7	V7DFP7_9PSED	564	Pseudomonas taiwanensis SJ9	Flagellin	O164_05990
A0A0K9NCU7	A0A0K9NCU7_9FIRM	564	Dorea sp. D27	Flagellin	HMPREF0980_01472
A0A089IBZ8	A0A089IBZ8_9BACL	564	Paenibacillus sp. FSL H7-0357	Flagellin	H70357_32655
K8NMU4	K8NMU4_AFIFE	563	Afipia felis ATCC 53690	Flagellin	HMPREF9697_00071
A0A162UMK1	A0A162UMK1_9CLOT	563	Clostridium magnum DSM 2767	Flagellin	hag_1 CLMAG_11370
L0CAH6	L0CAH6_ECOLX	563	Escherichia coli	Flagellin	fliC
Q6L5K7	Q6L5K7_CAMLA	563	Campylobacter lari	Flagellin (Fragment)	flaA
A0A099E281	A0A099E281_9PSED	563	Pseudomonas sp. H2	Flagellin	MD26_17215
A0A087N493	A0A087N493_9BACI	563	Lysinibacillus sp. BF-4	Flagellin	CH76_03740
A0A0Q6S062	A0A0Q6S062_9RHIZ	563	Rhizobium sp. Root1212	Flagellin	ASC86_13450
F7SUR4	F7SUR4_9BURK	563	Achromobacter insuavis AXX-A	Flagellin	AXXA_02018
A0A0L6IA77	A0A0L6IA77_9BURK	563	Achromobacter piechaudii	Flagellin	AKG08_12085
A0A0M7L493	A0A0M7L493_9BURK	563	Achromobacter sp.	Flagellin	flaA ERS369984_05063
A0A1D8I7C7	A0A1D8I7C7_9BURK	563	Achromobacter ruhlandii	Flagellin	fliC1 AruCF_1474
A0A1S9C9W7	A0A1S9C9W7_9FIRM	563	Epulopiscium sp. AS2M-Bin001	Flagellin	ATN31_05480
A0A0X8P3U8	A0A0X8P3U8_ALCXX	563	Alcaligenes xylosoxydans xylosoxydans (Achromobacter xylosoxidans)	Flagellin	AL504_27365
A0A0S9Q8C2	A0A0S9Q8C2_9RHIZ	563	Methylobacterium sp. Leaf112	Flagellin	ASF52_04160
A0A024J3P1	A0A024J3P1_RHIRD	563	Rhizobium radiobacter (Agrobacterium tumefaciens) (Agrobacterium radiobacter)	Flagellin	BN949_05659
R9MAB7	R9MAB7_9FIRM	563	Oscillibacter sp. 1-3	Flagellin	C816_02512
E1QJH4	E1QJH4_DESB2	563	Desulfarculus baarsii (strain ATCC 33931 / DSM 2075 / VKM B-1802 / 2st14)	Flagellin	Deba_2355
A0A178H4X9	A0A178H4X9_AGRRH	563	Agrobacterium rhizogenes	Flagellin	A8L48_12210
A0A1X7CTP4	A0A1X7CTP4_9PSED	563	Pseudomonas sp. LAIL14HWK12:I11	Flagellin	SAMN02745962_01123
A0A0A0IV39	A0A0A0IV39_CLONO	563	Clostridium novyi A str. 4570	Flagellin	Z969_00165
A0A0A0INU7	A0A0A0INU7_CLOBO	563	Clostridium botulinum C/D str. DC5	Flagellin	Z955_00165
A0A1Q8UQG0	A0A1Q8UQG0_BACPF	563	Bacillus pseudofirmus	Flagellin	BTR23_11925
A0A1I5KD13	A0A1I5KD13_9PSED	562	Pseudomonas composti	Flagellar hook-associated protein 3 FlgL	SAMN05216601_102396
A0A1U9XWU7	A0A1U9XWU7_9PSED	562	Pseudomonas sp. LPH1	Flagellar hook-associated protein 3	BHQ29_08070
A0A0L0R452	A0A0L0R452_9BURK	562	Achromobacter spanius	Flagellin	AFM18_21810
A0A0G3KAD3	A0A0G3KAD3_ECOLX	562	Escherichia coli PCN033	Flagellin	PPECC33_02094
U1SUJ1	U1SUJ1_PSEME	562	Pseudomonas mendocina EGD-AQ5	Flagellar hook-associated protein FlgL	O203_15590
A0A0E3KHL3	A0A0E3KHL3_PSEFL	562	Pseudomonas fluorescens	Flagellin	VO64_5087
W1WXS6	W1WXS6_ECOLX	562	Escherichia coli DORA_A_5_14_21	Flagellin	Q609_ECAC01604G0008
A0A1R1G9W3	A0A1R1G9W3_9BACL	562	Paenibacillus sp. FSL R7-0333	Flagellin	BK146_18100
A0A073V271	A0A073V271_ECOLX	562	Escherichia coli 5-366-08_S1_C1	Flagellin	fliC AB08_3267
A0A192M014	A0A192M014_9RHIZ	562	Rhizobium sp. N113	Flagellin	AMJ96_CH03340
A0A073HEZ4	A0A073HEZ4_ECOLX	562	Escherichia coli 5-366-08_S1_C3	Flagellin	fliC AB67_2165
A0A176XTJ6	A0A176XTJ6_ALCXX	562	Alcaligenes xylosoxydans xylosoxydans (Achromobacter xylosoxidans)	Flagellin	A7J67_03910
A4XW79	A4XW79_PSEMY	562	Pseudomonas mendocina (strain ymp)	Flagellar hook-associated protein 3	Pmen_2840
F4DMM6	F4DMM6_PSEMN	562	Pseudomonas mendocina (strain NK-01)	Flagellar hook-associated protein FlgL	MDS_1827
A0A0Q8B960	A0A0Q8B960_9BURK	562	Achromobacter sp. Root565	Flagellin	ASD71_23150
A0A0A0IPM3	A0A0A0IPM3_CLONO	562	Clostridium novyi A str. 4570	Flagellin	Z969_00185
A0A1D3K1R8	A0A1D3K1R8_9PSED	562	Pseudomonas veronii 1YdBTEX2	Flagellin	PVE_R1G4313
A0A1I5UKI6	A0A1I5UKI6_9PSED	562	Pseudomonas toyotomiensis	Flagellar hook-associated protein 3 (Flagellar hook-associated protein 3 FlgL)	flgL CDR19_10620 SAMN05216177_106279
Q842D2	Q842D2_ECOLX	562	Escherichia coli	Flagellin	BMR26_14605
A0A0F3G8V9	A0A0F3G8V9_PSEPS	562	Pseudomonas pseudoalcaligenes	Flagellar hook protein FlgL	N619_19640
A0A1X3I5J3	A0A1X3I5J3_ECOLX	562	Escherichia coli M056	Flagellin	EAMG_01830
D6JBG9	D6JBG9_ECOLX	561	Escherichia coli B354	Flagellin	ECEG_01239
A0A1V5QTB7	A0A1V5QTB7_9PROT	561	Betaproteobacteria bacterium ADurb.Bin341	Flagellin	fliC_2 BWY57_01448
Q842B6	Q842B6_ECOLX	561	Escherichia coli	Flagellin
K6DH87	K6DH87_BACAZ	561	Bacillus azotoformans LMG 9581	Flagellin	BAZO_07304
R6R980	R6R980_9FIRM	561	Eubacterium siraeum CAG:80	Flagellin	BN788_01493
A0A1W6Z1I1	A0A1W6Z1I1_9BORD	561	Bordetella genomosp. 9	Flagellin	CAL13_12670
A0A0J1DJU7	A0A0J1DJU7_9FIRM	561	Peptococcaceae bacterium 1109	Flagellin	AA931_09125
A0A089LPZ4	A0A089LPZ4_9BACL	561	Paenibacillus borealis	Flagellin	PBOR_33550
A0A1H7Q901	A0A1H7Q901_9PSED	561	Pseudomonas hussainii	Flagellin	SAMN05216214_11262
A0A0A0IT63	A0A0A0IT63_CLOHA	561	Clostridium haemolyticum NCTC 8350	Flagellin	Z961_06700
A0A1Q3RE21	A0A1Q3RE21_9FIRM	561	Clostridiales bacterium 38-18	Flagellin	BGO41_06345
A0A193FW56	A0A193FW56_9BORD	561	Bordetella bronchialis	Flagellin	BAU08_11425
A0A0X7AFX3	A0A0X7AFX3_9RHIZ	561	Agrobacterium sp. D14	Flagellin	L901_16635
R9MFR4	R9MFR4_9FIRM	561	Lachnospiraceae bacterium 3-2	Flagellin	C818_02147
[truncated: 2,679 more rows]
