# Supplementary material for: Giant flagellins form thick flagellar filaments in two species of marine γ-proteobacteria
Source: PLoS One. 2018 Nov 21;13(11):e0206544. doi: 10.1371/journal.pone.0206544 (PMC6248924; doi:10.1371/journal.pone.0206544)
Supplement: S2 File — The file is a plain text file in ClustalX format that can be opened in any text editor for viewing. (CLUSTAL) [file pone.0206544.s002.clustal]

CLUSTAL O(1.2.4) multiple sequence alignment


sp|P02969|FLJJ_CAUCR        -MALSVNTNQPALIALQNLNRTNDDMQAVQTRINTGEAISTAKDTAAVWSHRPGAGDMSG
sp|P18914|FLJL_CAUCR        -MLNSINTNPGALLALQNLNSTNTELAATQGRINTGKKVANAKDNGAIWSMAKMQSATAS
sp|P18913|FLJK_CAUCR        MALNSINTNAGAMIALQNLNGTNSELTTVQQRINTGKKIASAKDNGAIWATAKNQSATAA
sp|O52531|FLJO_CAUCR        MALNSINTNSGALIALQNLNTTSSELNNVQQRISTGKKIGSAKDNGAIWATAKNQSATAN
sp|O52529|FLJM_CAUCR        MALNSINTNSGALIALQNLNSTNAELTQVQQRINTGKKIGSAKDNGAIWATAKNQSATAG
sp|O52530|FLJN_CAUCR        MALNSINTNSGALIALQNLNSTNAELTQVQQRINTGKKIGSAKDNGAIWATAKNQSATAN
sp|P11089|FLA1_BORBU        ---MIINHNTSAINASRNNGINAANLSKTQEKLSSGYRINRASDDAAGMGVSGKINAQIR
tr|Q2M5R2|Q2M5R2_CAMJJ      -MGFRINTNVAALNAKANSDLNAKSLDASLSRLSSGLRINSAADDASGMAIADSLRSQAN
tr|Q7X516|Q7X516_CAMJJ      -MGFRINTNIGALNAHANSVVNSNELDKSLSRLSSGLRINSAADDASGMAIADSLRSQAA
sp|P06179|FLIC_SALTY        -MAQVINTNSLSLLTQNNLNKSQSALGTAIERLSSGLRINSAKDDAAGQAIANRFTANIK
sp|P04949|FLIC_ECOLI        -MAQVINTNSLSLITQNNINKNQSALSSSIERLSSGLRINSAKDDAAGQAIANRFTSNIK
tr|A4YB33|A4YB33_SHEPC      --MLGVHTNYASIVAQGAVNKSNNLLTNAMERLSTGLRINSASDDAAGLQIANRMNANVK
tr|A4YB32|A4YB32_SHEPC      --MLGVHTNYASIVAQGAVNKSNNLLTNAMERLSTGLRINSASDDAAGLQIANRMNANVK
sp|P72151|FLICB_PSEAE       -MALTVNTNIASLNTQRNLNASSNDLNTSLQRLTTGYRINSAKDDAAGLQISNRLSNQIS
tr|A4Y8M4|A4Y8M4_SHEPC      -MAITVNTNVTSMKAQKNLNTSSSGLATSMERLSSGLRINSAKDDAAGLAISNRLNSQVR
tr|A4Y8M3|A4Y8M3_SHEPC      -MAITVNTNVTSLKAQKNLNTSASGLATSMERLSSGLRINGAKDDAAGLAISNRLNSQVR
sp|P0C6C7|FLAE_VIBCH        -MAMTVNTNVSALVAQRHLNSASEMLNQSLERLSSGNRINSAKDDAAGLQISNRLETQMR
sp|P0C6C3|FLAA_VIBCH        -MTINVNTNVSAMTAQRYLTKATGELNTSMERLSSGNRINSAKDDAAGLQISNRLTAQSR
sp|P0C6C4|FLAB_VIBCH        -MAINVNTNVSAMTAQRYLNGAADGMQKSMERLSSGYKINSARDDAAGLQISNRLTSQSR
sp|P0C6C6|FLAD_VIBCH        -MAVNVNTNVAAMTAQRYLTGATNAQQTSMERLSSGFKINSAKDDAAGLQISNRLNVQSR
sp|P0C6C5|FLAC_VIBCH        -MAVNVNTNVSAMTAQRYLTSATNAQQSSMERLSSGYKINSAKDDAAGLQISNRLNVQSR
                                 :: *  :: :                ::.:*  :  * * .:             

sp|P02969|FLJJ_CAUCR        L--AREDEPGSGDIDRGRGPRAGESVSDLLKLMREKVVAAKDTSLTTTSRQALNADFQGL
sp|P18914|FLJL_CAUCR        SLNSVKDSLQRGQSTIDVALAAGDTITDLLTKMKEKALAASDTSLNTASFNALKADFESL
sp|P18913|FLJK_CAUCR        SMNAVKDSLQRGQSTIDVALAAGDTITDLLGKMKEKALAASDTSLNTASFNALKSDFDSL
sp|O52531|FLJO_CAUCR        SINAVKDSLQRGQSTIDVALAAGDTITDLLGKMKEKALAASDTSLSTASFNALKADFDSL
sp|O52529|FLJM_CAUCR        SMNAVKDSLQRGQSTIDVALAAGDTITDLLGKMKEKALAASDTSLNTASFNALKSDFDSL
sp|O52530|FLJN_CAUCR        SMNAVKDSLQRGQSTIDVALAAGDTITDLLGKMKEKALAASDTSLNTASFNALKSDFDSL
sp|P11089|FLA1_BORBU        GLSQASRNTSKAINFIQTTEGNLNEVEKVLVRMKELAVQSGNGTYSDADRGSIQIEIEQL
tr|Q2M5R2|Q2M5R2_CAMJJ      TLGQAISNGNDALGILQTADKAMDEQLKILDTIKTKATQAAQDGQSLKTRTMLQADINKL
tr|Q7X516|Q7X516_CAMJJ      TLGQAINNGNDAIGILQTADKAMDEQLKILDTIKTKATQAAQDGQSLKTRTMLQADINKL
sp|P06179|FLIC_SALTY        GLTQASRNANDGISIAQTTEGALNEINNNLQRVRELAVQSANSTNSQSDLDSIQAEITQR
sp|P04949|FLIC_ECOLI        GLTQAARNANDGISVAQTTEGALSEINNNLQRVRELTVQATTGTNSESDLSSIQDEIKSR
tr|A4YB33|A4YB33_SHEPC      GMETASRNISDATSMLQTADGALEELTTIANRQKELATQAANGVNSADDLTALDAEFKEL
tr|A4YB32|A4YB32_SHEPC      GMETASRNISDATSMLQTADGALEELTTIANRQKELATQAANGVNSAADLTALNDEFTQL
sp|P72151|FLICB_PSEAE       GLNVATRNANDGISLAQTAEGALQQSTNILQRIRDLALQSANGSNSDADRAALQKEVAAQ
tr|A4Y8M4|A4Y8M4_SHEPC      GLDVGMRNANDAISIAQIAEGAMQEQTNMLQRMRDLTVQAENGANSTDDLDAIQKEIDQL
tr|A4Y8M3|A4Y8M3_SHEPC      GLDVGMRNANDAISIAQISEGAMQEQTNMLQRMRDLTVQAENGANSSDDLTSIQKEIDQL
sp|P0C6C7|FLAE_VIBCH        GLGIAVRNANDGISIMQTAEGAMQETTQLLQRMRDLSLQSANGSNSAAERVALQEEMAAL
sp|P0C6C3|FLAA_VIBCH        GLDVAMRNANDGISIAQTAEGAMNESTSILQRMRDLALQSANGTNSASERQALNEESVAL
sp|P0C6C4|FLAB_VIBCH        GLDMAVKNANDGISIAQTAEGAMNETTNILQRMRDLALQSSNGSNSSSERRAIQEEVSAL
sp|P0C6C6|FLAD_VIBCH        GLDVAVRNANDGISIAQTAEGAMNETTNILQRMRDLSLQSANGSNSKSERVAIQEEITAL
sp|P0C6C5|FLAC_VIBCH        GLGVAVRNANDGISMAQTAEGAMKETTNILQRMRDLSLQSANGSNSKADRVAIQEEITAL
                                   .   .           .         :     :     .      :. :    

sp|P02969|FLJJ_CAUCR        IKNLNQVLRSATFDGANLLDGS---QAADMSFLADADAGQAITLTLQNLSLGGTINTLT-
sp|P18914|FLJL_CAUCR        RDQLQKAATNAKFNGVSLADGS---TT-KLSFLANED-GSNFTVTAQTLSLTGIGL--T-
sp|P18913|FLJK_CAUCR        RDQIEKAATNAKFNGVSIADGS---TT-KLTFLANSD-GSGFTVNAKTISLAGIGL--T-
sp|O52531|FLJO_CAUCR        RDQVTKAATNAKFNGVSIADGT---TT-KLSFLANSD-GSAFTVTAKTLTLGGLGL--T-
sp|O52529|FLJM_CAUCR        RDQITKAASNAKFNGVSIADGT---TT-KLSFLANSD-GSAFTVTAKTLTLGGLGL--T-
sp|O52530|FLJN_CAUCR        RDQITKAASNAKFNGVSIANGS---TA-KLTFLANSD-GSGFTVTAKTLTLTGLGL--T-
sp|P11089|FLA1_BORBU        TDEINRIADQAQYNQMHMLSNKSASQNV----R----------------TAEELGMQPAK
tr|Q2M5R2|Q2M5R2_CAMJJ      MEELDNIANTTSFNGKQLLSGN---FTN-QEFQIGASSNQTVKATIGATQSSKIGVTRFE
tr|Q7X516|Q7X516_CAMJJ      MEELDNIANTTSFNGKQLLSGN---FTN-QEFQIGASSNQTVKATIGATQSSKIGVTRFE
sp|P06179|FLIC_SALTY        LNEIDRVSGQTQFNGVKVLAQD-----NTLTIQVGANDGETIDIDLKQINSQTLGLDTLN
sp|P04949|FLIC_ECOLI        LDEIDRVSGQTQFNGVNVLAKN-----GSMKIQVGANDNQTITIDLKQIDAKTLGLDGFS
tr|A4YB33|A4YB33_SHEPC      NKEISRILDNTTYAGNNLFTK----LEAGVTFQIGAGTAETLAVTTTAIDDAALA-----
tr|A4YB32|A4YB32_SHEPC      NAEITRIVENTTYAGNKLFDTGVLTTGTGVKFQIGAGTAETLDVKLGAIPKTV-------
sp|P72151|FLICB_PSEAE       QAELTRISDTTTFGGRKLLDGS---FGT-TSFQVGSNAYETIDISLQNASASAIGSYQVG
tr|A4Y8M4|A4Y8M4_SHEPC      AEEITAIGDSTAFGNTKLMTGN---FSAGKTFQVGHQEGEDITISVGTNNAG--------
tr|A4Y8M3|A4Y8M3_SHEPC      ALEITAIGTNTAFGTTKLLDGT---FSAGKTFQVGHQSGEDITISVSKTTAS--------
sp|P0C6C7|FLAE_VIBCH        NDELNRIAETTSFAGRKLLNGQ---FMK-ASFQIGASSGEAVQLSLRNMRSDSLE---MG
sp|P0C6C3|FLAA_VIBCH        QDELNRIAETTSFGGRKLLNGS---FGE-ASFQIGSSSGEAIIMGLTSVRADDFR---MG
sp|P0C6C4|FLAB_VIBCH        NDELNRIAETTSFGGNKLLNGS---FGS-KSFQIGADSGEAVMLSMGSMRSDTQA---MG
sp|P0C6C6|FLAD_VIBCH        NDELNRIAETTSFGGNKLLNGT---FST-KSFQIGADNGEAVMLTLKDMRSDNRM---MG
sp|P0C6C5|FLAC_VIBCH        NDELNRVAETTSFGGNKLLNGT---FAT-KSFQIGADNGEAVMLNIKDMRSDNAL---MG
                              ::      : :    :                                          

sp|P02969|FLJJ_CAUCR        ------------------------------------------------------------
sp|P18914|FLJL_CAUCR        ------------------------------------------------------------
sp|P18913|FLJK_CAUCR        ------------------------------------------------------------
sp|O52531|FLJO_CAUCR        ------------------------------------------------------------
sp|O52529|FLJM_CAUCR        ------------------------------------------------------------
sp|O52530|FLJN_CAUCR        ------------------------------------------------------------
sp|P11089|FLA1_BORBU        INTPASLS----------------------GSQASWTLRVH-------------------
tr|Q2M5R2|Q2M5R2_CAMJJ      TGAQSFTSGVVGLTIKNYN------------GIEDFKFDNVVISTSVGTGLGALAEEINK
tr|Q7X516|Q7X516_CAMJJ      TGAQSFTSGVVGLTIKNYN------------GIEDFKFDNVVISTSVGTGLGALAEEINK
sp|P06179|FLIC_SALTY        VQQKYKVSDTAA-TVTGYADT--T-----------IALDNSTFKA-SATGLGGTDQKI--
sp|P04949|FLIC_ECOLI        VKNNDTVTTSA--PVTAFGAT--T--------TNNIKLTGITLSTEAATDTGGTNPA---
tr|A4YB33|A4YB33_SHEPC      ------------------------------------------------------------
tr|A4YB32|A4YB32_SHEPC      ------------------------------------------------------------
sp|P72151|FLICB_PSEAE       SNGAGTVASVAG-TATASGIASGTVNLVGGGQVKNIAIAAGDSAKAIAEKMDGAIPNL--
tr|A4Y8M4|A4Y8M4_SHEPC      ------------------------------------------------------------
tr|A4Y8M3|A4Y8M3_SHEPC      ------------------------------------------------------------
sp|P0C6C7|FLAE_VIBCH        G----------------------FSYVAAALADKQWQVTKGKQQLN--------------
sp|P0C6C3|FLAA_VIBCH        G----------------------QSFIAEQPKTKEWGVPPTARDLK--------------
sp|P0C6C4|FLAB_VIBCH        G----------------------KSYRAQEGKAADWRVGA-ATDLT--------------
sp|P0C6C6|FLAD_VIBCH        G----------------------TSYVAAEGKDKDWKVQAGANDIT--------------
sp|P0C6C5|FLAC_VIBCH        G----------------------KTYQAANGKDKNWGVEAGKTDLT--------------
                                                                                        

sp|P02969|FLJJ_CAUCR        ------------------------------------------------------------
sp|P18914|FLJL_CAUCR        ------------------------------------------------------------
sp|P18913|FLJK_CAUCR        ------------------------------------------------------------
sp|O52531|FLJO_CAUCR        ------------------------------------------------------------
sp|O52529|FLJM_CAUCR        ------------------------------------------------------------
sp|O52530|FLJN_CAUCR        ------------------------------------------------------------
sp|P11089|FLA1_BORBU        -------------------------------------------VGANQDEAIAVNIYA--
tr|Q2M5R2|Q2M5R2_CAMJJ      SADKTGVRATYDVKTTGVYAIKEGTTSQEFAINGVTIGKIEYKDGDGNGSLISAINAVKD
tr|Q7X516|Q7X516_CAMJJ      SADKTGVRATYDVKTTGVYAIKEGTTSQDFAINGVAIGQINYKDGDNNGQLVSAINAVKD
sp|P06179|FLIC_SALTY        -----DGDLKFDDTT------------------GKYYAKVTVTGGTGKDGYYEVSVDKT-
sp|P04949|FLIC_ECOLI        -----SIEGVYTDNG------------------NDYYAKI--TGGDNDGKYYAVTVAN--
tr|A4YB33|A4YB33_SHEPC      ------------------------------------------------------------
tr|A4YB32|A4YB32_SHEPC      ------------------------------------------------------------
sp|P72151|FLICB_PSEAE       -----SAR-------------------------ARTVFTADVSGVTGGSLNFDVTVG---
tr|A4Y8M4|A4Y8M4_SHEPC      ------------------------------------------------------------
tr|A4Y8M3|A4Y8M3_SHEPC      ------------------------------------------------------------
sp|P0C6C7|FLAE_VIBCH        ---------------------------------------ISYVNAQGENENIQIQAK---
sp|P0C6C3|FLAA_VIBCH        ---------------------------------------FEFTKKDGEAVVLDIIAK---
sp|P0C6C4|FLAB_VIBCH        ---------------------------------------LSYTNKQGEAREVTINAK---
sp|P0C6C6|FLAD_VIBCH        ---------------------------------------FTLKDIDGNDQTITVNAK---
sp|P0C6C5|FLAC_VIBCH        ---------------------------------------ITLKDKREGDVTISINAK---
                                                                                        

sp|P02969|FLJJ_CAUCR        ------------------------------------------------------------
sp|P18914|FLJL_CAUCR        ------------------------------------------------------------
sp|P18913|FLJK_CAUCR        ------------------------------------------------------------
sp|O52531|FLJO_CAUCR        ------------------------------------------------------------
sp|O52529|FLJM_CAUCR        ------------------------------------------------------------
sp|O52530|FLJN_CAUCR        ------------------------------------------------------------
sp|P11089|FLA1_BORBU        --------------------------------------A------NVAN-----------
tr|Q2M5R2|Q2M5R2_CAMJJ      TTGVQASKDENGKLVLTSADGRGIKITGDIGVGSGILANQKENYGRLSLVKNDGRDINIS
tr|Q7X516|Q7X516_CAMJJ      TTGVQASKDENGKLVLTSADGRGIKITGDIGVGSGILANQKENYGRLSLVKNDGRDINIS
sp|P06179|FLIC_SALTY        ----------NGEVTL--AGGATSPLTGGLP-------AT--ATEDVKNVQVANADLTEA
sp|P04949|FLIC_ECOLI        ----------DGTVTM--ATGATANATVTDA-------NT----TKATTITSGGTPVQID
tr|A4YB33|A4YB33_SHEPC      ------------------------------------------------------------
tr|A4YB32|A4YB32_SHEPC      ------------------------------------------------------------
sp|P72151|FLICB_PSEAE       ----------SNTVSL--AGVTSTQD--------------------LADQLNSNSSK---
tr|A4Y8M4|A4Y8M4_SHEPC      ------------------------------------------------------------
tr|A4Y8M3|A4Y8M3_SHEPC      ------------------------------------------------------------
sp|P0C6C7|FLAE_VIBCH        -------------------EGDDIEE--------------------LATYINGK--T---
sp|P0C6C3|FLAA_VIBCH        -------------------DGDDIEE--------------------LATYINGQ--T---
sp|P0C6C4|FLAB_VIBCH        -------------------QGDDLEE--------------------LATYINGQ--T---
sp|P0C6C6|FLAD_VIBCH        -------------------EGDDIEE--------------------VATYINGQ--T---
sp|P0C6C5|FLAC_VIBCH        -------------------EGDDIEE--------------------LATYINGQ--T---
                                                                                        

sp|P02969|FLJJ_CAUCR        ------------------------------------------------------------
sp|P18914|FLJL_CAUCR        ------------------------------------------------------------
sp|P18913|FLJK_CAUCR        ------------------------------------------------------------
sp|O52531|FLJO_CAUCR        ------------------------------------------------------------
sp|O52529|FLJM_CAUCR        ------------------------------------------------------------
sp|O52530|FLJN_CAUCR        ------------------------------------------------------------
sp|P11089|FLA1_BORBU        -----------------------------------------------LFSGE--------
tr|Q2M5R2|Q2M5R2_CAMJJ      GTNLSAIG-MGTTDMISQSSVSLRESKGQISATNADAMGFNSYKGGGKFVFTQNVSSISA
tr|Q7X516|Q7X516_CAMJJ      GTNLSAIG-MGTTDMISQSSVSLRESKGQISATNADAMGFNSYKGGGKFVFTQNVSSISA
sp|P06179|FLIC_SALTY        KAALTAAGVTGTASVV---KMSYTDNNGKTIDG-----GLAVKVGDDYYSATQNKD---G
sp|P04949|FLIC_ECOLI        NTAGSATANLGAVSLV---KLQ--DSKGNDTDT----YALKDTNGNLYAADVNETT---G
tr|A4YB33|A4YB33_SHEPC      ------------------------------------------------------------
tr|A4YB32|A4YB32_SHEPC      ------------------------------------------------------------
sp|P72151|FLICB_PSEAE       -------------LGI---TASI-NDKGVLT----------------ITSATG-------
tr|A4Y8M4|A4Y8M4_SHEPC      ------------------------------------------------------------
tr|A4Y8M3|A4Y8M3_SHEPC      ------------------------------------------------------------
sp|P0C6C7|FLAE_VIBCH        -------------DKV---SASV-NEKGQLQ----------------LYIAGK-------
sp|P0C6C3|FLAA_VIBCH        -------------DLF---KASV-DQEGKLQ----------------IFVAEP-------
sp|P0C6C4|FLAB_VIBCH        -------------EDV---KASV-GEDGKLQ----------------LFASSQ-------
sp|P0C6C6|FLAD_VIBCH        -------------DMV---KASV-NEKGQLQ----------------IFAGNN-------
sp|P0C6C5|FLAC_VIBCH        -------------DMI---KASV-DEEGKLQ----------------LFTDNN-------
                                                                                        

sp|P02969|FLJJ_CAUCR        ------------------------------------------------------------
sp|P18914|FLJL_CAUCR        ------------------------------------------------------------
sp|P18913|FLJK_CAUCR        ------------------------------------------------------------
sp|O52531|FLJO_CAUCR        ------------------------------------------------------------
sp|O52529|FLJM_CAUCR        ------------------------------------------------------------
sp|O52530|FLJN_CAUCR        ------------------------------------------------------------
sp|P11089|FLA1_BORBU        -------------GAQTAQAAPVQEGV------------QQEGA-----------QQPAP
tr|Q2M5R2|Q2M5R2_CAMJJ      FMSAQGSGFSRGSGFSVGSGKNLSVGLSQGI-----------------QIISSAA--SMS
tr|Q7X516|Q7X516_CAMJJ      FMSAQGSGFSRGSGFSVGSGKNLSVGLSQGI-----------------QIISSAA--SMS
sp|P06179|FLIC_SALTY        SISINTTKYTADDGT--SKTALNKLGGADGKTEVVS------------------------
sp|P04949|FLIC_ECOLI        AVSVKTITYTDSSGA-ASSPTAVKLGGDDGKTEVVD------------------------
tr|A4YB33|A4YB33_SHEPC      ------------------------------------------------------------
tr|A4YB32|A4YB32_SHEPC      ------------------------------------------------------------
sp|P72151|FLICB_PSEAE       ----ENVKFGAQTGTATAGQVAVKVQGSDGKFEAAAKNVVAAGTAATTTIVTGYVQLNSP
tr|A4Y8M4|A4Y8M4_SHEPC      ------------------------------------------------------------
tr|A4Y8M3|A4Y8M3_SHEPC      ------------------------------------------------------------
sp|P0C6C7|FLAE_VIBCH        ---------------------------------------ETSGT----------L-----
sp|P0C6C3|FLAA_VIBCH        ---------------------------------------NIEGN----------F-----
sp|P0C6C4|FLAB_VIBCH        ---------------------------------------KVNGD----------V-----
sp|P0C6C6|FLAD_VIBCH        ---------------------------------------KVTGD----------V-----
sp|P0C6C5|FLAC_VIBCH        ---------------------------------------RIDGA----------A-----
                                                                                        

sp|P02969|FLJJ_CAUCR        ---------------------------------ATDDILDPVNAAGVLTRLDATLSAVNQ
sp|P18914|FLJL_CAUCR        ---------------------------------ATSTFTDAATAKTMIATITTSLQTATN
sp|P18913|FLJK_CAUCR        ---------------------------------TTSTFTTAAAAKTMIGTIDTALQTATN
sp|O52531|FLJO_CAUCR        ---------------------------------TTSSFTTAAAAKTMIGTIDTALQTATN
sp|O52529|FLJM_CAUCR        ---------------------------------ATSSFTTAAAAKTMIGTIDTALQTATN
sp|O52530|FLJN_CAUCR        ---------------------------------ASSTFTTAAAAKTMIGTIDTALQTATN
sp|P11089|FLA1_BORBU        A----------TAPSQG-------------GVNSPVNVTTTVDANTSLAKIENAIRMISD
tr|Q2M5R2|Q2M5R2_CAMJJ      NTYVVSAGSGFSSGS-GNSQFAALKTTAANTTDETAGVTTLKGAMAVMDIAETAITNLDQ
tr|Q7X516|Q7X516_CAMJJ      NTYVVSAGSGFSSGS-GNSQFAALKTTAANTTDETAGVTTLKGAMAVMDIAETAITNLDQ
sp|P06179|FLIC_SALTY        ----IG-GKTYAASKAEGHNFK----AQPD-----LAEAAATTTENPLQKIDAALAQVDT
sp|P04949|FLIC_ECOLI        ----ID-GKTYDSADLNGGNLQ----TGLTAGGEALTAVANGKTTDPLKALDDAIASVDK
tr|A4YB33|A4YB33_SHEPC      -----------------------------------AGDLT-TGANAAITLVDTFLAAVGT
tr|A4YB32|A4YB32_SHEPC      -----------------------------------AGTLTGGTANAAIALVDTFLETVGT
sp|P72151|FLICB_PSEAE       TAYSVS-GTGTQASQVF-GNAS----AAQKSSVASVDISTADGAQNAIAVVDNALAAIDA
tr|A4Y8M4|A4Y8M4_SHEPC      -----------------------------SLMVSTLTIATSGGRSTALAAIDAAIKNIDN
tr|A4Y8M3|A4Y8M3_SHEPC      -----------------------------ALKVGSLDIKG-SARASALAAIDAAIKTIDS
sp|P0C6C7|FLAE_VIBCH        ---SFS---GSLANELQ-MNLL----G--YEAVDNLDISSAGGAQRAVSVIDTALKYVDG
sp|P0C6C3|FLAA_VIBCH        ---NIS---GGLATELG-LNGG----PGVKTTVQDIDITSVGGSQNAVGIIDAALKYVDS
sp|P0C6C4|FLAB_VIBCH        ---TIG---GGLGGEIG-FDAG----R--NVTVADVNVSTVAGSQEAVSILDGALKAVDS
sp|P0C6C6|FLAD_VIBCH        ---AFS---GGLAGALN-MQAG----T--AETVDTIDVTSVGGAQQSVAVIDSALKYVDS
sp|P0C6C5|FLAC_VIBCH        ---TFG---GALAGELG-IGAA----Q--DVTVDTLDVTTVGGAQESVAIVDAALKYVDS
                                                                           :      :     

sp|P02969|FLJJ_CAUCR        AVGNIGTQAKQIDAHNTFVAKLNDVLETGVGNLVDADLAKESARLQALQVKQPLGAQALS
sp|P18914|FLJL_CAUCR        KLSSLGTSSVGLDTHLTFVGKLQDSLDAGVGNLVDADLAKESAKLQSLQTKQQLGVQALS
sp|P18913|FLJK_CAUCR        KLASLGTSSVGLDTHLTFVGKLQDSLDAGVGNLVDADLAKESAKLQSLQTKQQLGVQALS
sp|O52531|FLJO_CAUCR        KLASLGTSSTGLDTHLTFVGKLQDSLDAGVGNLMDADLAKESARLQSLQTKQQLGVQALS
sp|O52529|FLJM_CAUCR        KLASLGTSSTGLDTHLTFVGKLQDSLDAGVGNLVDADLAKESAKLQSLQTKQQLGVQALS
sp|O52530|FLJN_CAUCR        KLASLGTSSTGLDTHLTFVGKLQDSLDAGVGNLVDADLAKESAKLQSLQTKQQLGVQALS
sp|P11089|FLA1_BORBU        QRANLGAFQNRLESIKDSTEYAIENLKASYAQIKDATMTDEVVAATTNSILTQSAMAMIA
tr|Q2M5R2|Q2M5R2_CAMJJ      IRADIGSIQNQVTSTINNITVTQVNVKAAESQIRDVDFASESANYSKANILAQSGSYAMA
tr|Q7X516|Q7X516_CAMJJ      IRADIGSVQNQLQVTINNITVTQVNVKAAESTIRDVDFASESANFSKYNILAQSGSYAMS
sp|P06179|FLIC_SALTY        LRSDLGAVQNRFNSAITNLGNTVNNLTSARSRIEDSDYATEVSNMSRAQILQQAGTSVLA
sp|P04949|FLIC_ECOLI        FRSSLGAVQNRLDSAVTNLNNTTTNLSEAQSRIQDADYATEVSNMSKAQIIQQAGNSVLA
tr|A4YB33|A4YB33_SHEPC      ERSTLGANINRLGHTAANLASVTENTKAAAGRIMDADFAVESANMTRNQLLVQAGTTVLS
tr|A4YB32|A4YB32_SHEPC      ERSTLGANINRLGHTAANLASVTENTKAAAGRIMDADFAVESANMTRNQLLVQAGTTVLS
sp|P72151|FLICB_PSEAE       QRADLGAVQNRFKNTIDNLTNISENATNARSRIKDTDFAAETAALSKNQVLQQAGTAILA
tr|A4Y8M4|A4Y8M4_SHEPC      QRAALGAKQNRLAYNISNSANTQANVADAKSRIVDVDFAKETSVMTKNQVLQQTGSAMLA
tr|A4Y8M3|A4Y8M3_SHEPC      QRADLGAKQNRLAYNISNSANTQANISDAKSRIVDVDFAKETSQMTKNQVLQQTGSAMLA
sp|P0C6C7|FLAE_VIBCH        HRSELGAMQNRFQHAISNLDNVHENLAASNSRIKDADYAKETTQMIKQQILQQVSTSVLA
sp|P0C6C3|FLAA_VIBCH        QRADLGAKQNRLSHSISNLSNIQENVEASKSRIKDTDFAKETTQLTKSQILQQAGTSILA
sp|P0C6C4|FLAB_VIBCH        QRASLGAFQNRFGHAISNLDNVNENVNASRSRIRDTDYARETTAMTKAQILQQASTSVLA
sp|P0C6C6|FLAD_VIBCH        HRAELGAFQNRFNHAISNLDNINENVNASKSRIKDTDFAKETTALTKSQILSQASSSVLA
sp|P0C6C5|FLAC_VIBCH        HRAELGAFQNRFNHAINNLDNINENVNASKSRIKDTDFAKETTALTKAQILSQASSSVLA
                              . :*:    .                . . : *   : *       .     .   ::

sp|P02969|FLJJ_CAUCR        IANGAPQIILSLFKGG
sp|P18914|FLJL_CAUCR        IANQTPQTILSLFKG-
sp|P18913|FLJK_CAUCR        IANQSSSSILSLFR--
sp|O52531|FLJO_CAUCR        IANSSSSAILSLFR--
sp|O52529|FLJM_CAUCR        IANQSSSSILSLFR--
sp|O52530|FLJN_CAUCR        IANSSSSAILSLFR--
sp|P11089|FLA1_BORBU        QANQVPQYVLSLLR--
tr|Q2M5R2|Q2M5R2_CAMJJ      QANSSQQNVLRLLQ--
tr|Q7X516|Q7X516_CAMJJ      QANAVQQNVLKLLQ--
sp|P06179|FLIC_SALTY        QANQVPQNVLSLLR--
sp|P04949|FLIC_ECOLI        KANQVPQQVLSLLQG-
tr|A4YB33|A4YB33_SHEPC      SANQNTGLVMGLLR--
tr|A4YB32|A4YB32_SHEPC      SANQNTGLVMGLLR--
sp|P72151|FLICB_PSEAE       QANQLPQAVLSLLR--
tr|A4Y8M4|A4Y8M4_SHEPC      QANQLPQVALSLLG--
tr|A4Y8M3|A4Y8M3_SHEPC      QANQLPQVALSLL---
sp|P0C6C7|FLAE_VIBCH        QAKRQPKFVLFLLRN-
sp|P0C6C3|FLAA_VIBCH        QAKQLPNSAISLLQ--
sp|P0C6C4|FLAB_VIBCH        QAKQSPSAALSLLG--
sp|P0C6C6|FLAD_VIBCH        QAKQAPNAALSLLG--
sp|P0C6C5|FLAC_VIBCH        QAKQAPNSALALLG--
                             *:      : *:   
