# Supplementary material for: Giant flagellins form thick flagellar filaments in two species of marine γ-proteobacteria
Source: PLoS One. 2018 Nov 21;13(11):e0206544. doi: 10.1371/journal.pone.0206544 (PMC6248924; doi:10.1371/journal.pone.0206544)
Supplement: S3 File — The file is a plain text file in ClustalX format that can be opened in any text editor for viewing. (CLUSTAL) [file pone.0206544.s003.clustal]

CLUSTAL O(1.2.4) multiple sequence alignment


tr|P70860|P70860_BORBG              MINRVSHPLTYENFKTSSAEQESKITKLLENLHKGGKRIVKLRNDPTGVTHAIRLDNDIF
tr|A4YB35|A4YB35_SHEPC              --MRVTMQNLYTNNLNSLQNTTYDVARLNQMLS-KGVSILAPSDDPIGVVRVMDNQRDLA
tr|Q9I4P2|Q9I4P2_PSEAE              --MRISTIQAFNNSVSGISRNYADLTRTQAEIS-AGKRLLTPADDPVGAVRLLQLNQEQA
sp|P29744|FLGL_ECOLI                --MRFSTQMMYQQNMRGITNSQAEWMKYGEQMS-TGKRVVNPSDDPIAASQAVVLSQAQA
sp|P16326|FLGL_SALTY                --MRISTQMMYEQNMSGITNSQAEWMKLGEQMS-TGKRVTNPSDDPIAASQAVVLSQAQA
tr|A0A0H3PHE9|A0A0H3PHE9_CAMJJ      --MRITNKLNFTNSVNNSMGGQSALYQISQQLA-SGLKIQNSYEDASTYIDNTRLEYEIK
sp|P96501|FLGL_BACSU                --MRVTQGMIQQNSLRYIGSSYSKLDKLQSQIS-SGKKISKASDDPVVAMKSLKYNTQLS
tr|A4Y8M5|A4Y8M5_SHEPC              --MRLSSAQIFNQSITSVLQKQTATSKILEQLS-SGKKVNTAGDDPVAALGIDNLNQRNA
tr|Q9KQ17|Q9KQ17_VIBCH              MLNRISSFHNYQAVQNDIRRQESKVFNNQAQLA-SGKKLLSASDNPLATHYIQNVGQQEE
                                       *.:                    .    :   *  :    ::               

tr|P70860|P70860_BORBG              KLNVYIKILTLLKATLDIRKDIYSLLQIFLTRAKEIAIQGASGTYESDDKKMISKEVNAL
tr|A4YB35|A4YB35_SHEPC              LVQQYIKNIDSLSTSMSRSETYLSSMVETQQRMKEISIATNSSNLSAEDRASYASEMEEL
tr|Q9I4P2|Q9I4P2_PSEAE              LNSQYKSGITAAKNSLQQEETILNSVGTVIHRIREIAVQAGNGGLDASDKNALATELAQR
sp|P29744|FLGL_ECOLI                QNSQYTLARTFATQKVSLEESVLSQVTTAIQNAQEKIVYASNGTLSDDDRASLATDIQGL
sp|P16326|FLGL_SALTY                QNSQYALARTFATQKVSLEESVLSQVTTAIQTAQEKIVYAGNGTLSDDDRASLATDLQGI
tr|A0A0H3PHE9|A0A0H3PHE9_CAMJJ      TLEQVKESTSRAQEMTQNSMKALQDMVKLLEDFKVKVTQAASDSNSQTSREAIAKELERI
sp|P96501|FLGL_BACSU                QVQQYKSNASQAFTWLENTETNITEGIDILSKVRELAVEAQNDTNGEPERQAIGVEVKQL
tr|A4Y8M5|A4Y8M5_SHEPC              LVDQFMKNIDYATNRLAVTESKLGSAENLASSIREQVMRAVNGTLADSERQMIADEMKGS
tr|Q9KQ17|Q9KQ17_VIBCH              QLRQYLDAIVLVRNRLEHQEVIISNTEEFSDSAKRTVMEMINGSLSPEDRVARARVLQEM
                                                                     :       ..     .:   .  :   

tr|P70860|P70860_BORBG              LEDVVAIANAKGPDGYSIFSGTKIDSEAFKVTRENKISKTSKDGAGPQIIKVEYNGNQAE
tr|A4YB35|A4YB35_SHEPC              LKGLVDNINATDESGNYLFSGNVIDKIPVVKDAT---------------GRYVYQGDANQ
tr|Q9I4P2|Q9I4P2_PSEAE              EDELLNLLNSRDASGKYLFSGSQGDTQPFVRNPD---------------GTYSYNGDEGQ
sp|P29744|FLGL_ECOLI                RDQLLNLANTTDGNGRYIFAGYKTETAPFSEEKG---------------K---YVGGAES
sp|P16326|FLGL_SALTY                RDQLMNLANSTDGNGRYIFAGYKTEAAPFDQATG---------------G---YHGGEKS
tr|A0A0H3PHE9|A0A0H3PHE9_CAMJJ      KESIVQLANTS-VNGQYLFAGSQVANKPFDSNGN-------------------YYGDKNN
sp|P96501|FLGL_BACSU                KEQLLNIANTQ-VNGRYIFNGTNSDKPPVTDNGD-----------G--TYTISDTAD---
tr|A4Y8M5|A4Y8M5_SHEPC              LEELLSIANSKDESGNYMFSGYSTDKEPFAFDNS-----------T--PPKIVYSGDSGI
tr|Q9KQ17|Q9KQ17_VIBCH              ANNFINLANVQDESGNYIFAGTKPKNQPFFRDNQ---------------GNVTYAGDDYQ
                                     . .:   *    .*  :* *       .                          ..   

tr|P70860|P70860_BORBG              KKTEVYNDIHMSNNYPGNVIFFLQNQNIISSINTNG------FAV-------------KE
tr|A4YB35|A4YB35_SHEPC              RTVQTSNSSWTTANVTAEQLLFSNAGQDILNQ----------------------------
tr|Q9I4P2|Q9I4P2_PSEAE              REVQIASSTFIAISDNGKILFESGSNANRVSTGKDA------------AGPDASGNPSDS
sp|P29744|FLGL_ECOLI                IKQQVDASRSMVIGHTGDKIFDSITSN-------AV------------AEPDG--SASET
sp|P16326|FLGL_SALTY                VTQQVDSARTMVIGHTGAQIFNSITSN-------AV------------PEPDG--SDSEK
tr|A0A0H3PHE9|A0A0H3PHE9_CAMJJ      INVVTGAGTESPYNIPGWDLFFKADGDYKKQISTNVSFTDNRWDL--TQNPDKTKYLTGD
sp|P96501|FLGL_BACSU                VVVNISNNMSLKVNSDPKSAFGGTS-----------------------------------
tr|A4Y8M5|A4Y8M5_SHEPC              QNSLVQSGVALGTNVPGDSAFMKAPNGLGDYSVNYLASQQGEFSVKTAKIADASTYLADT
tr|Q9KQ17|Q9KQ17_VIBCH              RKMKISNSLEIPFNNPGSKVFMEIPNPFGSYEPNYALQEGSELLLERAVNLNPD--DTAS
                                                 .      :                                       

tr|P70860|P70860_BORBG              NTKIYIDNIEIGLT--A---GDTALDIVAKINESSAPVEA-----SIDPVLNSSSIKTTT
tr|A4YB35|A4YB35_SHEPC              ------------------------------------------------------------
tr|Q9I4P2|Q9I4P2_PSEAE              SI---------SL-----------------------------------------------
sp|P29744|FLGL_ECOLI                NL---------FA-----------------------------------------------
sp|P16326|FLGL_SALTY                NL---------FV-----------------------------------------------
tr|A0A0H3PHE9|A0A0H3PHE9_CAMJJ      SKWQQ----LIGQGYVK----DNSLDADKDFEYDDSKLDFPPTTLYVQGTKPDGTSFKSA
sp|P96501|FLGL_BACSU                ---------E-------------------------------------------------S
tr|A4Y8M5|A4Y8M5_SHEPC              YTFNFIDNGLGGTNLQVLDSANNPVANIANFD-ATTPVSFNGIEVKVSGKPSAGDSFTME
tr|Q9KQ17|Q9KQ17_VIBCH              YRVTFVDMPEGKNGYQL--ERNGSVVQAGEFD-AKTGIQFEELNIQVKGQISKGDAIELT
                                                                                                

tr|P70860|P70860_BORBG              PHQIWITEEKESNVLQTLGI---------------------------LTKNNDT------
tr|A4YB35|A4YB35_SHEPC              -------TMDYISV---LKDPS------------------------------------LS
tr|Q9I4P2|Q9I4P2_PSEAE              --GLVTDKEAYDTVFPSSTPPLASDG-----VGIHFTDAKNYVVYDLKTIPPGYDWSTSD
sp|P29744|FLGL_ECOLI                --ML-------DSAIAALKTPVADSE-----AD---------------------------
sp|P16326|FLGL_SALTY                --ML-------DTAIAALKTPVEGNN-----VE---------------------------
tr|A0A0H3PHE9|A0A0H3PHE9_CAMJJ      --VLVKPEDTLEDVMENIGA-LYGNTPNNKVVEVSMNDSGQIQITDLKQGNNKLDFHAVA
sp|P96501|FLGL_BACSU                GQNVFEMLDSFEKALNS----------GSL-----------DG---MDSVLNDIDHF---
tr|A4Y8M5|A4Y8M5_SHEPC              PQAEVSIFDTISSAIALIEDPNSANTPQGR-----------AQ---LAQILNNIDSG---
tr|Q9KQ17|Q9KQ17_VIBCH              PRTTFSVFDTFRDAIRYAEGSVSD--ASNT-----------AK---LHQLVEEFHTA---
                                                 .                                              

tr|P70860|P70860_BORBG              -KLPPYNLSSSTEVRSRSIFDA------LIELRDTLYNNKEELVGSRSLA----------
tr|A4YB35|A4YB35_SHEPC              PSDPAFSAAANGIQTA--------------------------------------------
tr|Q9I4P2|Q9I4P2_PSEAE              PNPPSFATLASGKIDDNAQ--T----SDFITFGGV----KVQIDGEPQGGDTFSIKRQ--
sp|P29744|FLGL_ECOLI                ---------------K-----------------------------E-----T--AAAA--
sp|P16326|FLGL_SALTY                ---------------K-----------------------------E-----K--AAAA--
tr|A0A0H3PHE9|A0A0H3PHE9_CAMJJ      -----FTPQADDKTELNNIIQAA--QNEGITMEDVTNRVMTAALGNPNNGDITNLNNPVT
sp|P96501|FLGL_BACSU                -----SDGMSAERSDLGARYNRLELVNTRLSAQEETA---TKVLS---------------
tr|A4Y8M5|A4Y8M5_SHEPC              -----VNQISSARSVAGNNLKAVESYKETHTEEKVVN---TSALS---------------
tr|Q9KQ17|Q9KQ17_VIBCH              -----FIHLNKTRTDIGARLSTLDIQEEQHEDFKISL---AKSKS---------------
                                                                                                

tr|P70860|P70860_BORBG              ------EIDESLKKITYIRCRSW-------------------------------------
tr|A4YB35|A4YB35_SHEPC              ---------------------------------------LSET-----------------
tr|Q9I4P2|Q9I4P2_PSEAE              ---------------------------------------PDQEKRSLLNTVSDLRK----
sp|P29744|FLGL_ECOLI                ---------------------------------------LDKTNRGL-------------
sp|P16326|FLGL_SALTY                ---------------------------------------IDKTNRGL-------------
tr|A0A0H3PHE9|A0A0H3PHE9_CAMJJ      IQINGQNFEIDLKQTDFIKSKMTDTDGNAANGADYDNVYFEKNGNTVYGNVSQVIKGSNA
sp|P96501|FLGL_BACSU                --------------------D--------NEDVELEEVITEFIA----------------
tr|A4Y8M5|A4Y8M5_SHEPC              --------------------R--------LEDLDYASAITEFEK----------------
tr|Q9KQ17|Q9KQ17_VIBCH              --------------------T--------FEDLDYAEAVIEFNE----------------
                                                                                                

tr|P70860|P70860_BORBG              ------------------------------------------------------------
tr|A4YB35|A4YB35_SHEPC              ------------------------------------------------------------
tr|Q9I4P2|Q9I4P2_PSEAE              ------------------------------------------A-----------------
sp|P29744|FLGL_ECOLI                ------------------------------------------------------------
sp|P16326|FLGL_SALTY                ------------------------------------------------------------
tr|A0A0H3PHE9|A0A0H3PHE9_CAMJJ      YATDSTKLSEVMAGDSLNGTTLNLKVNSKGGNSYDVTINLQTSTVSYPDPNNPGQTISFP
sp|P96501|FLGL_BACSU                ------------------------------------------------------------
tr|A4Y8M5|A4Y8M5_SHEPC              ------------------------------------------------------------
tr|Q9KQ17|Q9KQ17_VIBCH              ------------------------------------------------------------
                                                                                                

tr|P70860|P70860_BORBG              ------------------------------------------------------------
tr|A4YB35|A4YB35_SHEPC              ------------------------------------------------------------
tr|Q9I4P2|Q9I4P2_PSEAE              ------------------------------LLSAEDTPA---------------------
sp|P29744|FLGL_ECOLI                ------------------------------------------------------------
sp|P16326|FLGL_SALTY                ------------------------------------------------------------
tr|A0A0H3PHE9|A0A0H3PHE9_CAMJJ      IMHTNPATGNSGVVTGSNDITYGQINDIIGMFAADKIPTTTIQANNGQINNADYTQIQQL
sp|P96501|FLGL_BACSU                ------------------------------------------------------------
tr|A4Y8M5|A4Y8M5_SHEPC              ------------------------------------------------------------
tr|Q9KQ17|Q9KQ17_VIBCH              ------------------------------------------------------------
                                                                                                

tr|P70860|P70860_BORBG              ------------------------------------------------------------
tr|A4YB35|A4YB35_SHEPC              --------------------LDS-------------------------------------
tr|Q9I4P2|Q9I4P2_PSEAE              ---------------GNLAIRDA-------------------------------------
sp|P29744|FLGL_ECOLI                ------------------------------------------------------------
sp|P16326|FLGL_SALTY                ------------------------------------------------------------
tr|A0A0H3PHE9|A0A0H3PHE9_CAMJJ      MKDSQATVDVSMDYKGRISVTDKLSSGTNIEISLSDSQSGQFPAPPFTTTSTVQNGPNFS
sp|P96501|FLGL_BACSU                ------------------------------------------------------------
tr|A4Y8M5|A4Y8M5_SHEPC              ------------------------------------------------------------
tr|Q9KQ17|Q9KQ17_VIBCH              ------------------------------------------------------------
                                                                                                

tr|P70860|P70860_BORBG              ----------------------------------------------SKKKNRLDRSYE--
tr|A4YB35|A4YB35_SHEPC              ---------------------------------------------IGAAI----------
tr|Q9I4P2|Q9I4P2_PSEAE              ---------------------------------------------VGVAISNLDSSNSQI
sp|P29744|FLGL_ECOLI                -----------------------------------------------------KNSLNNV
sp|P16326|FLGL_SALTY                -----------------------------------------------------KNSLNNV
tr|A0A0H3PHE9|A0A0H3PHE9_CAMJJ      FSANNSLTIDEPNVDIIKDLDSMIDAVLKGNMRADSESENPRNTGMQGALERLDHLADHV
sp|P96501|FLGL_BACSU                ------------------------------------------------------------
tr|A4Y8M5|A4Y8M5_SHEPC              ------------------------------------------------------------
tr|Q9KQ17|Q9KQ17_VIBCH              ------------------------------------------------------------
                                                                                                

tr|P70860|P70860_BORBG              -------------------RISKEAADMKEDMIQYTDLDVTKAITNLNMASLAYQVSIGI
tr|A4YB35|A4YB35_SHEPC              ----TDFGGKQNNLALVKSSHEEMVLFSKQVIGETQELDYAAATAEFNVKLTALKITQQT
tr|Q9I4P2|Q9I4P2_PSEAE              LTGQGRIGARMNVAESTETFIDDVTLVNTAVISQIQDLDYPEALSRLTLQSTIMDAAQQS
sp|P29744|FLGL_ECOLI                LTVRAELGTQLNELESLDSLGSDRALGQTQQMSDLVDVDWNATISSYIMQQTALQASYKA
sp|P16326|FLGL_SALTY                LTVRAELGTQLSELSTLDSLGSDRALGQKLQMSNLVDVDWNSVISSYVMQQAALQASYKT
tr|A0A0H3PHE9|A0A0H3PHE9_CAMJJ      SKLNTTMGAYHNTIEGVNTRTSFLSVNVQSIKSNVIDVDYGEAMMNLMQVQLAYQASLKA
sp|P96501|FLGL_BACSU                -------------------------------------------------QQSVHRATLAV
tr|A4Y8M5|A4Y8M5_SHEPC              -------------------------------------------------QQLALNAVSSV
tr|Q9KQ17|Q9KQ17_VIBCH              -------------------------------------------------NSRALEASQKA
                                                                                                

tr|P70860|P70860_BORBG              SAKIMQTTLLDFIK
tr|A4YB35|A4YB35_SHEPC              FVQISQLSLFNHM-
tr|Q9I4P2|Q9I4P2_PSEAE              FVKIRGLSLFNYLS
sp|P29744|FLGL_ECOLI                FTDMQGLSLFQLSK
sp|P16326|FLGL_SALTY                FTDMQGMSLFQLNR
tr|A0A0H3PHE9|A0A0H3PHE9_CAMJJ      STTISQLSLLNYM-
sp|P96501|FLGL_BACSU                NAQIVQPTLIDFLK
tr|A4Y8M5|A4Y8M5_SHEPC              FSKVGSVSLFDYI-
tr|Q9KQ17|Q9KQ17_VIBCH              FGKTKDLTLFNYI-
                                           :*::   
