# Supplementary material for: Giant flagellins form thick flagellar filaments in two species of marine γ-proteobacteria
Source: PLoS One. 2018 Nov 21;13(11):e0206544. doi: 10.1371/journal.pone.0206544 (PMC6248924; doi:10.1371/journal.pone.0206544)
Supplement: S4 File — “ins” refers to the “insert” sequence, and “1half” and “2half” denotes either the first or second repeats. The file is a plain text file in ClustalX format that can be opened in any text editor for viewing. (FASTA_ALN) [file pone.0206544.s004.fasta_aln]

>5126_ins_2half
SS------------------TTGNIDNAGFETGTFSGNTAS----VVGDN
S------------SDA-------SRAALVSGDLTINGANVGATFASDDTA
S------------TGSQSASGIALAAAINRISDTTGVSATANQNTVNSAA
------------VS-----A-G------A-VAGLTINGATINAGA-----
-G-SS-----L-SEQ-VTNVVEAINQASGQTGVRAEVLD---G---DQLT
LVADDGRNIVVGG-----------------------------------T-
--------------------------------------------------
--------------------------------------------------
--------------------------------------------------
--------------------------------------------------
-------------------------------
>2333_ins_2half
GNLAISTSSNKQVSMTLSDATQV-------------SKLFNSDTVASETL
T------------AAA-------TVNGLDDGDLVLNGVGVPAPSGGEDTA
SAVYASDGSTSIYSSDKSLSAISVAAAINSVSDETGVTAEVNATQVTGGD
---------GT--AAATSIA-NDVFKEGD-QAGLYINGVSVGTITLQNDS
SGTLDA------DKA-KADTIDAINQKSGETGVRAV----DNG---VSIT
LEAADGRNISVAIDD-----------------------------------
K------------SGN----------------------------------
--------------------------------------------SASIGA
IMGLDAAEDGIGESTFGLGD-TSNGTNAE-ARTY----ETTYGTV--KLT
SA---SAIDVSVGT-NGKDELASLGLQSGTYGGGTD--------------
-------------------------------
>1174_ins_1half
--------------------------------------------------
---------------------------IAAGDLTINGAAISAPVGSNDDT
S------------FALQGSSAISKAAAINAETDLTGVTATANPNTVEGTT
------------IA-----A-GVIGTGVV-AETVAINGVDIELQL-----
-A-EV---EA--ETA-LTAVADTINTKSDLTGVTASVVETSTG---FRVD
LTSEDGRNITVDT-----------------------------------TT
---------------------G--G-----AEDFGLV-DDGT--------
---------------DG--------TAV----------------------
---------------------------------------TFIGDV--TLT
SD---DGSDINVGS-N----------------------------------
-------------------------------
>2243_ins_2half
GQ---------DVTVALADPDVG-------------GELYSGSSASSD--
--------------YT-------GVNGLQDGDLLVNGVTIGAADVGSDKA
SATVSSDGS-KILSSEKSQSAIAVAAAINKVSAETGVTAEVNATEVVGGD
---------GT------NVD-LTQFEEGD-QAGIYINGVEVGTVTLQNDG
SGTLDS------DRA-RADALNLINQNAGKTGITAT----DNG---VSLT
LTAADGRNVSIAIDD-----------------------------------
K------------SGA----------------------------------
--------------------------------------------DASIGA
VMGLDAAVDGIGEATFGAAS-AGGAVSAE-GAAY----ETTYGTV--KLS
SA---SEFTLEGGA-NGNGELDALGLKTGTY-------------------
-------------------------------
>1183_ins_2half
SG------------------T------------------------NSGAI
G------------QAV-------TNTTFVTGDLVINSVPVGPTLAAFDTA
SPS----------STNPETSAIAKAHAINLVSDQSGVTATVNSTLVNSTA
------------IAA------PGV-GIGE-SGSFLLNGVTIEISTS----
---DTN----TVADK-QNTIISAINNKAGQTGIRAE----ALG---SEFR
LIADDGRNIDVGAF-----------------------------------T
G----------------------IT-----PANIGL-TAST---------
--------------------------------------------------
---------------------------------------EYRA--SISLQ
SA---GK--IEL--DSITGDIEKA--------------------------
-------------------------------
>4084_ins_2half
TN------------------------------------------------
-------------------------VAIAEGDLVINGVTIGASSSVDDKA
SDTVAN-------SSDASASGIAVAAAINRSADDTGVTAYVNETVVVGVT
---------GA--ATA--------ATAGD-SIGIMINGVDIGDVVSQ---
---GDI------QKD-RAATIDAINNKSGQTGVMAT----DNG---EGIT
LTAADGRNISVALVE-----------------------------------
T------------GAG----------------------------------
--------------------------------------------TAAQG-
QFGLSETVDGIGAIA-------DGATSTLAAATFDTGASTTYSTV--RLE
SA---GTIDIDAGS-NGTTGLTDTGFAR----------------------
-------------------------------
>254_ins_1half
-S------------------------------------------------
--------------YG-------TDFGLSNGDLSINGVSIKPSVATDDDK
S------------TVDAAASSIAIAAAINRSSDETGVTAFANANEVNGTT
------------MT-----SAA----GGT-SASIEINNVSFSLQA-----
-T-NNG-NDVEKAQT-RKSTIEAINAKSDQTGVVAI----DGGN-ENGVV
LRAADGRNITIES-----------------------------------TG
---------------------GNV------TTAFGLATATTTAG------
--------------AADGSLTGA--IAG----------------------
---------------------------------------VYESGV--TLV
ADGDTKNIEITGGSGTGTGDISRTGFTEGTY-------------------
-------------------------------
>5126_ins_1half
SV------------------DTS-------------SLGSA----ASSGV
SSNSSKAAIAANATGA-------ALRELVAGDLVINGVSVGASSGGSDTA
S------------ALLKSSSAISKAAAINAVSDQTGVVATANANTVEGTS
------------VT-----SAS---GTTAGTRVVTINGVQLSLVV-----
-A-ASGANNATATQTELGKVADQINSRQDATGVTAAVVETDDG---FRVD
LTAEDGRNISLLDG-----------------------------------T
--------------------------------------------------
--------------------------------------------------
--------------------------------------------------
--------------------------------------------------
-------------------------------
>3133_ins_1half
GQ---------TVDISIGELTAD-------------KLGSS----SQSGL
S------------ARG-------TDNALENGDLVLNGVAIAASRAEDDTS
S------------VSNNAASAISKAAAINRYSDETGVTAQVNENVAGGSE
------------MS-----GTA-------GSGTFTLNGVDISFST-----
-T-TDT------AQS-RAAITQAINAVSEQTGVRAV----DTENGSTGVN
LVAEDGRNITLSFD-----------------------------------T
T------------ELNGLDQDTFAA-------ATGL------AG------
--------------GATV-QS-GTTYSN----------------------
---------------------------------------TYEGGY--TLI
ADGDQKTIEVSGGNGTGRGDLSNAGLTAGTYDRAE---------------
-------------------------------
>3976_ins_1half
GS------------------T-----------------------------
------------------------GNEMVAGDIVINGISVGASVGTDDTA
S------------TSHAASSAIAKAAAINDVADQTGVTASVDANYVAGTT
------------TAD------A----TAA-NVSLNLNGVSISLSKG----
---TTL----TVEQN-LQATADAINEKSGATGVRAV----FDGDTAKGIS
LVADDGRNIVLTET-----------------------------------T
S-------------------------------------------------
--------------------------------------------------
--------------------------------------------------
--------------------------------------------------
-------------------------------
>2333_ins_1half
GVFQIGANAGDTIEVNISELTAG-------------KLGSS----STAGV
S------------AIG-------SSSAISNGDLTINGVAVSASSASDDNS
S------------TYNKAASAIAKVAAINAVSDQTGVSAVVNENEVAGTS
------------MT-----ATA-------MSGTISLNGVEIDIQT-----
-T-NDA------SSS-RASVVEAINAVSDQTGIVAS----DSGSDSGGVT
LTAADGRNITLGFD-----------------------------------N
LTNTAGSSFVKTAGSSNYTLNEIAA-------ATGL------AVGGQYNS
LDTGAAANSFTTSTASVTNNA-AQASAG----------------------
---------------------------------------TYEGGY--TLI
ANAGTDEIVVEGGND-----------------------------------
-------------------------------
>4084_ins_1half
-T------------------------------------------------
--------------D----------YGISNGDLVLNGVQIGPSSATDDTA
S------------TIGGDASAIAKVATINRYSDETGVTAFANENEVNGST
------------MA-----AN-----GGT-TATVILNGVSINLQA-----
-T-TNN-NDVEKAAT-RQSVIEAINAKSDQTGVVAT----DGGN-ENGVI
LTAEDGRNITLTS-----------------------------------GA
---------------------TQIT-----EEAFGLGTVHTA--------
---------------AAAQTTGT--SVG----------------------
---------------------------------------VYEAGF--TLV
ANGDTKTINIEGGDGTGTGDLANTGLTEGSYKR-----------------
-------------------------------
>254_ins_2half
SV-------------------A----------------------------
-----------------------SPLAIEEGDLVINGVTIGASSSVSDKA
SDTTAN-------SSNAAGSAIAIAAAINNASESTGVTAKANETVLVGVT
---------GAAPAAA--------ATAGT-QLGIVINNVDIGSVTSQ---
---GDL------EKD-RAATIGAINGKSGQTGVVAE----DNG---EGIT
LKAADGRNISVAIGS-----------------------------------
T------------TAA----------------------------------
--------------------------------------------ALATG-
TFGLDTSVAGIGTVA-------TGGAG--IATAFATSAETKYATV--QLE
SA---KSIDIEGGS-KGTAGLEDSGFKRGEY-------------------
-------------------------------
>3976_ins_2half
GS------------------------------------------------
---------------T---------TALVTGDIVINNVAIGPSLTTDDTA
S------------TANADGSAIAKAAAINRASDQTGVTALANENRVNSGN
-----------L-TT-----TT------A-SATITVNGVSITASFS----
---TTD----DVAVK-QAAIIDAINQKSGQTGVTAE------VLDSDSFT
LVAADGRNIDISGA-----------------------------------T
A-------------------------------------------------
--------------------------------------------------
--------------------------------------------------
--------------------------------------------------
-------------------------------
>1183_ins_1half
SS------------------------------------------------
---------------DQQGGTTQAIAALAAGDLVINGIAVGASSGVDDAF
S------------SSDRDKSAIAKAAAINKVADITGIEAKVGSTRVSGGE
---------GTF-DN-----TA------S-SGQVAINGVDIDVAAS----
---DLL----SDEAN-LQNIANAINEKSGQTGVVAA----FNGRADTGIS
LSAEDGRNIELAIG-----------------------------------T
T--------------------A--GTITDLN-------DV----------
----------------------GLAGAA----------------------
---------------------------------------TYSGSF--SLV
SSD---GGPIEI--DTTTGDIENA--------------------------
-------------------------------
>5038_ins_2half
--------------------------------------------------
--------------------------ALVAGDLVINGVGIGAAVATDDTA
SYAGTE-------SSSKEASAIAIAAAVNRSSAETGVTAVVNENIVSGTS
------------TTSG--------AAAGD-QGTLFLNGESITLTVG----
---ATL------EDS-RTAAVAAINAVSGNTGVVAT----DTG---TGLS
LSAADGRNIVMSLDD-----------------------------------
D------------VTNT------VT-----AADFGI--------------
------------------------ATAAVFADNAATAAD-----------
--------------------------------------------------
--------------------------------------------------
-------------------------------
>2243_ins_1half
GQ---------TVDVSIAELTSN-------------KLGSS----SQSGL
S------------ARG-------TDNALENGDLVINGVAIAASRAEDDTS
S------------VANNSASAISKAEAINRYSSETGVTAQVNQNVAGGSE
------------MS-----AVA-------GSGTFTLNGVDISFST-----
-T-TDA------AQT-RAAISQAINAVSDQTGVKAV----DTDSASTGVN
LVADDGRNITLTFD-----------------------------------T
A------------DLSSITADTFAS-------ATGL------AG------
--------------GADNGGS-GTVYSN----------------------
---------------------------------------TYEGGY--TLI
ADGDQKSIDISGGNGTGRGDLANAGLTAGSY-------------------
-------------------------------
>2805_ins_1half
A-------------------------------------------------
---------------------------------------------SDDTS
S------------TDNAAASAIAKVAAINRAYDETGVKAVVNENQVSGSE
------------MT-----GSA-------TTGSITLNGVSIDLTT-----
-T-SST------SQT-RAGVVEAINAVSDQTGVVAI----NNDTDAGGVS
LVAADGRNVELAFG------------------------------------
--------------------------------------------------
-------------GSLSASST-GLAAAG----------------------
---------------------------------------TYEGSF--TLV
ADGDVKEIKIEGGDGTGNGDLANAGLVGGTYSTTQAQLATNSFSEVDGVD
LSSTFGGTSGIGTLGLGFANT--AANTAGSF
>4039_ins_1half
TV------------------D---------------KLGAA----ETDGI
S------------SEP-------EAAALAAGDLVINGIAIGASTGVDDAF
S------------SANQDQSAIAKVAAINKLTESTGVEAVINGTYVSGST
------------TFI------A----TTQ-SASVTINGVAIAVTIS----
---SNL----SSQVN-LENVAAAINEKSGQTGVTAS----FDGNPTVGIR
LTAEDGRNIVIQST-----------------------------------A
L-----------------------N-----STAFGLPPSDT---------
----------------------TASAAI----------------------
---------------------------------------TYTGTFTLISR
DG---SA--IGL--DTTTGNIGNAG-------------------------
-------------------------------
>4345_ins_2half
GA------------------TAGAIGNT------------------REAL
T------------GAG-------TLTPLVAGDLTINGVVVGATRASDDTA
S------------TSDEDGSAISIAAAINRVADKTGVTAEAAPNTKYSSA
------------VT-----Q-G------T-DLAITLNGVAIAATS-----
-T-GT-----LASED-VALYVDAINAETGQTGVRAEVLD---D---DQYT
LIADDGRNIVITG-----------------------------------QS
---------------------A----------AEGLGATD----------
---------------------------L----------------------
---------------------------------------VYAGSV--VLS
SG---GE--FTL--GTSTGDIENAGFTV----------------------
-------------------------------
>4394_ins_1half
SS------------------P------------------------GSTA-
-------------ATP-------PVAALSAGDLVINGIAVGASSGTDDAF
S------------SSNNDLSAISKAAAINAVSDDTGVSATVQGTFVDGNG
------------FTS-----------ADV-DGTIVVNGITIQVVTD----
---AAL----SESVN-LNAVTESINAKSGQTGVTAI----YNNNPNEGIQ
LVAEDGRNIILANG-----------------------------------T
V-----------------------N-----SNTVGLA--DS---------
----------------------AAAPGI----------------------
---------------------------------------TYTGSFTLVSN
DG---SA--IGL--DTTTGDI-----------------------------
-------------------------------
>3133_ins_2half
GK---------DVNVTLSDPTTG-------------GELFSGNSASED--
--------------YT-------GVNGLEDGDLLINGVTIGGADVNADTS
SATVSSDGS-KILSSEKSQSAIAIAAAINKVSDETGVSAEVNATEVVGGD
---------GT------NVD-LTQFEEGD-QAGIYINGVEVGTVTLQTDG
GGNLDS------DRA-RADALNLINQNSGKTGVVAE----DNG---VSLT
LTAADGRNVSIAIDD-----------------------------------
K------------SGS----------------------------------
--------------------------------------------SASIGA
VLGLDAGVDGIGEATFGEGSVAGGGTSAE-AAAY----ETTYGSI--SLS
SA---KEFTLEGGA-NGNSELDAIGLATGTYGGGE---------------
-------------------------------
>4746_ins_2half
VS-------------------QD-------------MIGTAFASAAAE--
-------------ASG-------IERGIQDGDIKINDVQVSASSSLDDTA
SDTTAN-------TSKAESSGIAIAAAINKSSGETGVSAAVNETVVVGEG
VTGALTFGDGTGAVTE--------ANAGA-TLKLTVNGVDVNLTET----
---GDF------EKN-KAAAITAINEVSGQTGVIAS----DNG---ESLT
LTAADGRNLSLYAES-----------------------------------
S------------TDFT------DG-----VAAGVA--------------
------------------------GTLDGTADKGTDSALLLTNINNFGL-
SDTSVGLNQGDNLAA-------ADSVIANAELTYSTTAVTSYSTV--TLD
SA---SAFDVSYGS-NGSKG------------------------------
-------------------------------
>5038_ins_1half
A-------------------------------------------------
---------------------------LSVGNLTINGVAVGASKASDDSA
S------------TDNKAGSAIAKAAAINAVSDQSGVTAVVDENLVGGTS
------------MT-----GAG-------ASGSVTINGTEITLTT-----
-T-TDT------AAT-RTSVVDAINAQSGLTGVTAI----DTGDDSQGIE
LVAADGRNVQISFD-----------------------------------T
V-------------------------------------------------
----------------TAAAT-GLAAAG----------------------
---------------------------------------TYEGGV--TLV
AN------------------------------------------------
-------------------------------
>4345_ins_1half
GA------------------T------------------------ESSGI
SSTADQTAL----TGT-------ASTALVAGDIVINGVAIGASDGAVDTQ
S------------TGYASSGAIAKADAINAVSDQTGVVATVLANSAEGTD
------------VA-----DGA---GAVA-ATDIDINGVTISLSK-----
-S-ASG----DAFND-LSGVAESINDKAGATGVTATVVASDAG---ARID
LVAEDGRNITIVGA-----------------------------------A
-----------------------AG-------TLGL------AT------
--------------GLGTSGG-AATTGN----------------------
---------------------------------------TYIGNY--SLS
SLDGSDINI-----------------------------------------
-------------------------------
>4039_ins_2half
SV------------------G---------------SFSGN----NSGAI
S------------DQV-------DANPFAAGDLVINGVPIGPTQTNFDTS
S------------STQTDSSAIAKAVAINKVSDQTGVVAEVNDTIQNATA
------------LVT------G----SAQ-NFNFQINGVQINISYG----
---SND----TVADV-QRTVITAINNKSGQTGVQAE----AFG---SSYR
MIADDGRNIQISNA-----------------------------------S
T-----------------------T-----TSLIGLGTVDT---------
--------------------------------------------------
---------------------------------------VTAS--TITLL
SA---GA--IEL--DTLTGQIEKSG-------------------------
-------------------------------
>1174_ins_2half
--------------------------------------------------
---------------------------LQAGDLTLNNVSVGATKAGDDTA
S------------STLSSSSGIALAAAINRVSDQSGVSATVNENRVYSGD
------------VT-----VTG------T-DFDISINGTQITGAM-----
-G-AD-----L-ATN-LTTTIDAINAKSGLTGVTAEALD---N---NQYT
LVAEDGRNIELTV-----------------------------------AT
---------------------A---------GDSGF-TAD----------
---------------------------E----------------------
---------------------------------------NYVAGV--TLE
AA---GE--FSV--GTLTGNNERAGFN-----------------------
-------------------------------
>4394_ins_2half
SN------------------S--------------------------GVV
S------------NPS-------PAVALASGDIVINGVPVGPSLNTYDTA
S------------TDNPEQSAIAKAAAINNVSEQTGVTAVINQNIINGGA
------------LAT-----------GAN-AGSFEVNDVVVNISIG----
---ASD----TATDI-QNAMITAFNNKAGQTGVRAE----AFG---STYR
LIAEDGRNITLDTY-----------------------------------T
G----------------------IT-----AANLGL-PTAG---------
--------------------------------------------------
---------------------------------------TTQS--SITLE
AA---GK--ITL--ETLTGNI-----------------------------
-------------------------------
>2805_ins_2half
--------------------------------------------------
-------------------------------------------ASDGTNI
Q------------TSTKLASAISVAEAINSVAAETGVTAVINETRVVGGD
---------ENTET-----A-TSSYQAGD-SGKIYINGVDIGIVSIVDDG
SG-GV---DR--DAS-RAAAIEAINAKTGQTGVMAE----DNG---SSIT
LTAEDGRNISVAIDNDEANNVGTGIGFGRLLGLDAESVDGIGEADIGSAT
---------------------N--L-----NTTGTRG-IATE--------
---------------GA--------TYE----------------------
---------------------------------------TTYGTL--TLQ
SA---KQIEIGIAS-DGADELAAMGLTEGKFGGGENG---QF--------
-------------------------------
>4746_ins_1half
-L------------------TSE-------------KLGSS----SQAGV
S------------AQG-------TDQKLENGDLVINGSNIRASVSGDDSL
S------------FADKEKSGIAKAAAINEFSAETGVSATVDANVVIGSD
------------MA-----TGTVTGSAKA-AANIKLNGVEISIQG-----
-T-SNA-NDSDKSAT-RGSVIAAINAKADQTGVTAS----DGGN-DGGVI
LTAEDGRNITLE-----------------------GVVQTGVTDITSDGK
---------------------D--L-----SVFGLSD-ENIA--------
---------------AV--------TAE----------------------
---------------------------------------TSYAGF--TLT
AENANTDITISGGNNTGNGNLENSGLAGGTYSAQTAV---TSS-------
---------TDITLGKTEANTVTFAPADGTG
