# Supplementary material for: Giant flagellins form thick flagellar filaments in two species of marine γ-proteobacteria
Source: PLoS One. 2018 Nov 21;13(11):e0206544. doi: 10.1371/journal.pone.0206544 (PMC6248924; doi:10.1371/journal.pone.0206544)
Supplement: S5 File — This file is in the standard output format from the HMMER suite of programs for Hidden Markov Model-based sequence alignment, available at www.hmmer.org. (HMM) [file pone.0206544.s005.hmm]

HMMER3/f [3.1b2 | February 2015]
NAME  x-iter3
LENG  160
ALPH  amino
RF    no
MM    no
CONS  yes
CS    no
MAP   yes
DATE  Wed May 16 12:27:46 2018
NSEQ  50
EFFN  3.488159
CKSUM 2061685032
STATS LOCAL MSV      -10.5416  0.70841
STATS LOCAL VITERBI  -11.6049  0.70841
STATS LOCAL FORWARD   -4.6583  0.70841
HMM          A        C        D        E        F        G        H        I        K        L        M        N        P        Q        R        S        T        V        W        Y   
            m->m     m->i     m->d     i->m     i->i     d->m     d->d
  COMPO   2.35424  4.81398  2.78198  2.65161  3.76255  2.56432  3.95514  2.84133  2.74632  2.73359  4.04436  2.75798  3.56130  3.08138  3.06849  2.48283  2.57374  2.63389  5.25159  3.95847
          2.68618  4.42225  2.77519  2.73123  3.46354  2.40513  3.72494  3.29354  2.67741  2.69355  4.24690  2.90347  2.73739  3.18146  2.89801  2.37887  2.77519  2.98518  4.58477  3.61503
          0.02708  5.03290  3.90200  0.61958  0.77255  0.00000        *
      1   2.36073  5.35157  2.42423  2.25536  4.67942  2.68088  3.85202  3.78851  2.59377  3.64949  4.39680  2.63964  3.73526  2.70726  2.82516  2.64790  2.72847  2.65762  5.79470  3.16382      1 e - - -
          2.67804  4.42710  2.77479  2.73450  3.46400  2.40217  3.72979  3.29057  2.67940  2.69746  4.24731  2.90232  2.74120  3.18174  2.89873  2.37895  2.77461  2.98428  4.58962  3.61281
          0.84612  0.92103  1.75554  3.30352  0.03745  0.45661  1.00355
      2   2.56670  4.25610  4.62445  4.02235  3.10821  4.00158  4.32629  2.16240  3.84845  1.28478  2.92327  3.43875  3.79250  4.01517  3.92466  3.30486  2.89054  2.10964  4.87971  3.69952     85 l - - -
          2.68618  4.42225  2.77519  2.73123  3.46354  2.40513  3.72494  3.29354  2.67741  2.69355  4.24690  2.90347  2.73739  3.18146  2.89801  2.37887  2.77519  2.98518  4.58477  3.61503
          0.07685  4.85053  2.71584  0.61958  0.77255  0.88171  0.53456
      3   2.28843  5.24734  2.94057  2.28144  4.56906  3.04214  3.76801  4.03850  1.88849  3.54288  4.29520  3.05420  3.97073  2.58294  3.00115  2.24848  2.73425  2.70449  5.69506  4.29896     86 k - - -
          2.68604  4.42228  2.77504  2.73127  3.46357  2.40516  3.72498  3.29357  2.67744  2.69358  4.24693  2.90350  2.73743  3.18150  2.89783  2.37890  2.77523  2.98522  4.58480  3.61506
          0.04934  3.12159  5.50850  0.85615  0.55303  0.97875  0.47125
      4   2.16585  5.31464  2.43094  2.29702  4.65163  3.15763  3.80501  4.12949  2.56494  3.62372  4.37506  1.77766  3.99613  2.91122  3.06115  2.56993  2.57659  3.56929  5.76871  4.36131     90 n - - -
          2.68618  4.42225  2.77519  2.73123  3.46354  2.40513  3.72494  3.29354  2.67741  2.69355  4.24690  2.90347  2.73739  3.18146  2.89801  2.37887  2.77519  2.98518  4.58477  3.61503
          0.01247  4.78615  5.50850  0.61958  0.77255  0.59744  0.79900
      5   3.02868  5.39397  2.69581  2.39008  3.34556  1.10737  3.99199  4.12637  2.82466  3.67790  4.47577  3.00508  3.59173  2.92218  3.32650  3.00527  3.27399  3.75429  5.87590  4.48433     91 g - - -
          2.68618  4.42225  2.77519  2.73123  3.46354  2.40513  3.72494  3.29354  2.67741  2.69355  4.24690  2.90347  2.73739  3.18146  2.89801  2.37887  2.77519  2.98518  4.58477  3.61503
          0.01090  4.92006  5.64240  0.61958  0.77255  0.70516  0.68128
      6   3.41117  6.03178  0.78764  2.21943  5.34192  3.74748  4.24807  4.87278  3.22943  4.33794  5.15476  2.64055  4.34409  3.39803  3.82644  2.64562  2.79260  4.41750  6.48456  4.97042     92 d - - -
          2.68618  4.42225  2.77519  2.73123  3.46354  2.40513  3.72494  3.29354  2.67741  2.69355  4.24690  2.90347  2.73739  3.18146  2.89801  2.37887  2.77519  2.98518  4.58477  3.61503
          0.01069  4.94003  5.66237  0.61958  0.77255  0.58282  0.81718
      7   4.04131  5.23174  6.06741  5.53484  3.79773  5.55442  6.00649  1.80401  5.43134  0.63778  3.52962  5.72240  5.62225  5.38912  5.43340  4.97254  4.26763  1.77429  6.03495  5.03440     93 L - - -
          2.68618  4.42225  2.77519  2.73123  3.46354  2.40513  3.72494  3.29354  2.67741  2.69355  4.24690  2.90347  2.73739  3.18146  2.89801  2.37887  2.77519  2.98518  4.58477  3.61503
          0.01026  4.98065  5.70299  0.61958  0.77255  0.58502  0.81440
      8   2.56250  5.23061  2.80734  2.63860  4.51619  3.67807  3.87326  3.82675  1.91559  3.27409  4.28819  3.03824  4.07021  2.82291  3.11655  2.31637  2.05058  2.34790  5.70144  4.33009     94 k - - -
          2.68618  4.42225  2.77519  2.73123  3.46354  2.40513  3.72494  3.29354  2.67741  2.69355  4.24690  2.90347  2.73739  3.18146  2.89801  2.37887  2.77519  2.98518  4.58477  3.61503
          0.01009  4.99756  5.71990  0.61958  0.77255  0.52444  0.89621
      9   3.90570  5.07869  6.02935  5.57185  4.29215  5.58142  6.33832  0.56660  5.52734  2.17105  4.00405  5.74825  5.74026  5.72578  5.67094  5.03658  4.16161  1.59422  6.51518  5.34700     95 I - - -
          2.68618  4.42225  2.77519  2.73123  3.46354  2.40513  3.72494  3.29354  2.67741  2.69355  4.24690  2.90347  2.73739  3.18146  2.89801  2.37887  2.77519  2.98518  4.58477  3.61503
          0.00987  5.01888  5.74122  0.61958  0.77255  0.56386  0.84166
     10   2.85949  5.70019  2.92873  2.63988  5.18699  3.35947  4.30937  4.67222  3.21619  4.19196  5.00822  0.69336  4.37163  3.17610  3.73206  2.79639  3.62134  4.23018  6.36149  4.93209     96 n - - -
          2.68618  4.42225  2.77519  2.73123  3.46354  2.40513  3.72494  3.29354  2.67741  2.69355  4.24690  2.90347  2.73739  3.18146  2.89801  2.37887  2.77519  2.98518  4.58477  3.61503
          0.00987  5.01888  5.74122  0.61958  0.77255  0.56386  0.84166
     11   3.56175  6.06194  2.50902  2.41506  5.54276  0.62576  4.47287  5.07754  3.55726  4.57084  5.43042  3.08086  4.48484  3.65097  4.18326  2.75729  3.89419  4.59964  6.73864  5.21594     97 G - - -
          2.68618  4.42225  2.77519  2.73123  3.46354  2.40513  3.72494  3.29354  2.67741  2.69355  4.24690  2.90347  2.73739  3.18146  2.89801  2.37887  2.77519  2.98518  4.58477  3.61503
          0.11858  5.01888  2.25179  0.61958  0.77255  0.56386  0.84166
     12   2.57445  4.64128  3.30543  2.64941  3.79113  3.81199  4.06028  2.84958  3.04435  2.74332  3.74312  3.50919  4.19519  3.09107  3.42157  2.92800  2.69631  1.26218  5.21908  3.97276     98 v - - -
          2.68595  4.42228  2.77523  2.73127  3.46357  2.40506  3.72498  3.29357  2.67744  2.69358  4.24693  2.90350  2.73743  3.18150  2.89804  2.37881  2.77523  2.98522  4.58480  3.61506
          0.16481  3.47889  2.11111  0.96968  0.47675  0.80373  0.59359
     13   1.91993  5.28635  2.06617  2.41466  4.61883  3.25580  3.77413  4.09596  2.52047  3.58793  4.33463  2.71692  3.47812  2.63722  3.01282  2.52822  2.53347  3.51492  5.73021  4.32581    103 a - - -
          2.68618  4.42225  2.77519  2.73123  3.46354  2.40513  3.72494  3.29354  2.67741  2.69355  4.24690  2.90347  2.73739  3.18146  2.89801  2.37887  2.77519  2.98518  4.58477  3.61503
          0.01247  4.78626  5.50861  0.61958  0.77255  1.00313  0.45686
     14   3.69264  4.87609  5.79712  5.33971  4.20809  5.35102  6.11770  0.79635  5.29144  2.38692  3.92757  5.50949  5.54346  5.53548  5.45706  4.79781  3.95187  1.14200  6.37854  5.16996    104 i - - -
          2.68618  4.42225  2.77519  2.73123  3.46354  2.40513  3.72494  3.29354  2.67741  2.69355  4.24690  2.90347  2.73739  3.18146  2.89801  2.37887  2.77519  2.98518  4.58477  3.61503
          0.09155  4.78626  2.53655  0.61958  0.77255  1.00313  0.45686
     15   2.69919  5.23409  2.46056  2.51653  4.57886  1.59134  3.81360  4.04360  2.52852  3.56377  4.33122  3.05912  3.66013  2.86639  2.93769  2.27118  2.84581  3.63659  5.72996  4.33654    105 g - - -
          2.68618  4.42225  2.77519  2.73123  3.46354  2.40513  3.72494  3.29354  2.67741  2.69355  4.24690  2.90347  2.73739  3.18146  2.89801  2.37887  2.77519  2.98518  4.58477  3.61503
          0.03909  4.70821  3.52980  0.61958  0.77255  1.10018  0.40468
     16   1.32282  4.81575  2.89823  2.79749  4.19958  3.36960  3.96451  3.58825  2.81724  3.01720  4.07309  3.26711  2.39449  3.14944  3.25740  2.83820  3.03673  2.96409  5.51520  4.21224    106 a - - -
          2.68618  4.42225  2.77519  2.73123  3.46354  2.40513  3.72494  3.29354  2.67741  2.69355  4.24690  2.90347  2.73739  3.18146  2.89801  2.37887  2.77519  2.98518  4.58477  3.61503
          0.05588  4.68296  3.09894  0.61958  0.77255  1.12819  0.39100
     17   1.92553  4.68307  3.41615  2.87599  4.03036  3.56305  3.97202  3.41607  2.85751  3.08347  3.93322  3.31780  3.42608  2.90904  3.27448  1.73072  2.57683  2.30370  5.38661  4.10955    107 s - - -
          2.68618  4.42225  2.77519  2.73123  3.46354  2.40513  3.72494  3.29354  2.67741  2.69355  4.24690  2.90347  2.73739  3.18146  2.89801  2.37887  2.77519  2.98518  4.58477  3.61503
          0.01443  4.64151  5.36386  0.61958  0.77255  1.17112  0.37109
     18   2.74393  5.19768  2.53825  2.15029  4.24143  3.52572  3.71555  3.98964  1.99887  3.18167  4.24460  3.00261  3.91901  2.70235  2.75028  2.09761  2.90819  2.79602  5.64414  4.24779    108 k - - -
          2.68618  4.42225  2.77519  2.73123  3.46354  2.40513  3.72494  3.29354  2.67741  2.69355  4.24690  2.90347  2.73739  3.18146  2.89801  2.37887  2.77519  2.98518  4.58477  3.61503
          0.03769  4.64151  3.59918  0.61958  0.77255  1.17112  0.37109
     19   2.00054  4.49484  3.61567  3.06642  2.12941  2.43540  4.02753  3.11108  3.02964  2.81633  3.69845  3.30744  3.53619  3.33454  3.39378  2.42201  2.80816  2.67302  5.17111  3.93240    109 a - - -
          2.68629  4.42265  2.77223  2.73146  3.46371  2.40526  3.72535  3.29394  2.67781  2.69368  4.24730  2.90349  2.73780  3.18187  2.89841  2.37874  2.77524  2.98525  4.58517  3.61531
          1.26666  0.71779  1.46794  1.05851  0.42614  0.80376  0.59356
     20   2.34176  5.09884  2.82401  2.45928  4.39557  3.50647  3.70583  3.84753  2.22274  3.38432  4.15622  2.78176  3.90290  2.65385  2.94700  2.27178  1.96875  3.46400  5.56474  3.73541    113 t - - -
          2.68618  4.42225  2.77519  2.73123  3.46354  2.40513  3.72494  3.29354  2.67741  2.69355  4.24690  2.90347  2.73739  3.18146  2.89801  2.37887  2.77519  2.98518  4.58477  3.61503
          0.01595  4.54235  5.26470  0.61958  0.77255  1.26070  0.33331
     21   1.77639  4.33458  3.77005  3.19992  3.09496  3.72744  4.00967  2.80921  3.02454  1.98820  3.44819  3.54976  4.10917  3.28134  3.43711  2.43943  2.83403  2.33837  4.93636  3.71975    114 a - - -
          2.68618  4.42225  2.77519  2.73123  3.46354  2.40513  3.72494  3.29354  2.67741  2.69355  4.24690  2.90347  2.73739  3.18146  2.89801  2.37887  2.77519  2.98518  4.58477  3.61503
          0.01595  4.54235  5.26470  0.61958  0.77255  0.60381  0.79125
     22   2.84184  5.28443  2.26474  2.26496  4.60181  2.80874  3.81151  4.06944  2.46350  3.11612  4.33910  3.07770  4.00641  2.92116  3.06207  1.54356  3.07602  3.32529  5.73820  4.34111    115 s - - -
          2.68606  4.42316  2.77487  2.73153  3.46265  2.40568  3.72586  3.29233  2.67811  2.69399  4.24689  2.90365  2.73825  3.18183  2.89892  2.37820  2.77301  2.98467  4.58568  3.61513
          1.32224  0.31533  5.54252  1.27218  0.32881  0.83116  0.57189
     23   2.53240  5.19932  2.68946  2.22973  4.49389  2.81906  3.80770  3.14081  2.56603  3.28678  4.25368  2.81358  4.00650  2.79158  3.04864  2.08774  2.40638  3.07950  5.66354  3.71601    129 s - - -
          2.68618  4.42225  2.77519  2.73123  3.46354  2.40513  3.72494  3.29354  2.67741  2.69355  4.24690  2.90347  2.73739  3.18146  2.89801  2.37887  2.77519  2.98518  4.58477  3.61503
          0.21012  4.85408  1.70530  0.61958  0.77255  0.77593  0.61670
     24   2.07605  5.22807  2.45023  2.37367  4.55320  3.42444  3.61862  4.02564  2.34805  3.09963  4.27427  2.34858  3.93803  2.76808  2.96850  2.41380  2.51854  3.60800  5.67274  4.03235    130 a - - -
          2.68618  4.42225  2.77519  2.73123  3.46354  2.40513  3.72494  3.29354  2.67741  2.69355  4.24690  2.90347  2.73739  3.18146  2.89801  2.37887  2.77519  2.98518  4.58477  3.61503
          0.01362  4.69893  5.42127  0.61958  0.77255  0.61689  0.77570
     25   2.15251  5.32653  2.26287  2.47327  4.66640  2.57504  3.79044  4.14888  2.02116  3.62968  4.36900  2.87476  3.65667  2.70711  2.94633  2.37780  2.97793  3.38684  5.76246  4.35427    131 k - - -
          2.68618  4.42225  2.77519  2.73123  3.46354  2.40513  3.72494  3.29354  2.67741  2.69355  4.24690  2.90347  2.73739  3.18146  2.89801  2.37887  2.77519  2.98518  4.58477  3.61503
          0.01145  4.87140  5.59375  0.61958  0.77255  0.81037  0.58824
     26   1.91806  5.17917  2.69290  2.27447  3.92390  2.77773  3.82931  3.90670  2.59459  3.21416  3.73180  2.80195  4.02584  2.95066  3.07417  2.20004  2.82278  3.00179  5.65124  4.28123    132 a - - -
          2.68618  4.42225  2.77519  2.73123  3.46354  2.40513  3.72494  3.29354  2.67741  2.69355  4.24690  2.90347  2.73739  3.18146  2.89801  2.37887  2.77519  2.98518  4.58477  3.61503
          0.01126  4.88772  5.61007  0.61958  0.77255  0.84653  0.56019
     27   1.99480  5.31878  2.60874  2.37290  4.65369  2.73897  3.79796  4.13252  2.42493  3.31986  4.36240  3.08038  4.00282  2.65761  2.62771  2.13422  2.56843  3.70401  5.75767  4.35288    133 a - - -
          2.68618  4.42225  2.77519  2.73123  3.46354  2.40513  3.72494  3.29354  2.67741  2.69355  4.24690  2.90347  2.73739  3.18146  2.89801  2.37887  2.77519  2.98518  4.58477  3.61503
          0.01126  4.88772  5.61007  0.61958  0.77255  0.84653  0.56019
     28   3.01442  5.50348  2.37220  2.41806  4.83424  3.49171  3.95376  4.31839  2.76388  3.81355  4.58107  2.78673  4.11949  2.88534  3.27723  1.14589  2.58757  3.89327  5.96396  4.53918    134 s - - -
          2.68618  4.42225  2.77519  2.73123  3.46354  2.40513  3.72494  3.29354  2.67741  2.69355  4.24690  2.90347  2.73739  3.18146  2.89801  2.37887  2.77519  2.98518  4.58477  3.61503
          0.01126  4.88772  5.61007  0.61958  0.77255  0.84653  0.56019
     29   1.35963  4.38932  4.13632  3.55787  3.50338  2.96739  4.21915  2.59226  3.46383  1.97612  3.09564  3.83392  4.29745  3.44833  3.70293  3.09551  3.08839  2.42500  5.00051  3.79956    135 a - - -
          2.68618  4.42225  2.77519  2.73123  3.46354  2.40513  3.72494  3.29354  2.67741  2.69355  4.24690  2.90347  2.73739  3.18146  2.89801  2.37887  2.77519  2.98518  4.58477  3.61503
          0.01126  4.88772  5.61007  0.61958  0.77255  0.84653  0.56019
     30   2.44138  5.20720  2.72934  2.39915  4.49550  3.63337  3.83329  1.85765  2.47640  3.48802  4.26412  2.50177  4.02935  2.71699  3.07999  2.41843  2.78969  3.56707  5.67541  4.30035    136 i - - -
          2.68618  4.42225  2.77519  2.73123  3.46354  2.40513  3.72494  3.29354  2.67741  2.69355  4.24690  2.90347  2.73739  3.18146  2.89801  2.37887  2.77519  2.98518  4.58477  3.61503
          0.01126  4.88772  5.61007  0.61958  0.77255  0.84653  0.56019
     31   1.74832  5.55920  1.50647  2.46227  4.89878  3.66299  4.00596  4.38580  2.84228  3.88293  4.65880  3.14184  4.15542  2.79977  3.36458  1.95705  3.32506  3.95868  6.03659  4.60400    137 d - - -
          2.68618  4.42225  2.77519  2.73123  3.46354  2.40513  3.72494  3.29354  2.67741  2.69355  4.24690  2.90347  2.73739  3.18146  2.89801  2.37887  2.77519  2.98518  4.58477  3.61503
          0.01126  4.88772  5.61007  0.61958  0.77255  0.84653  0.56019
     32   2.92592  4.51918  4.64439  4.06789  3.68512  4.28690  4.63045  1.37368  2.11083  2.47949  3.11613  4.27820  4.63379  4.17657  4.11356  3.59064  3.33901  1.52458  5.29000  4.09560    138 i - - -
          2.68618  4.42225  2.77519  2.73123  3.46354  2.40513  3.72494  3.29354  2.67741  2.69355  4.24690  2.90347  2.73739  3.18146  2.89801  2.37887  2.77519  2.98518  4.58477  3.61503
          0.01126  4.88772  5.61007  0.61958  0.77255  0.84653  0.56019
     33   1.06958  4.65164  4.96320  4.42079  3.89448  4.48572  5.00120  2.03542  4.30786  2.65054  3.42629  4.58639  4.86251  4.53713  4.48087  3.83212  3.52830  1.44391  5.60928  4.41527    139 a - - -
          2.68618  4.42225  2.77519  2.73123  3.46354  2.40513  3.72494  3.29354  2.67741  2.69355  4.24690  2.90347  2.73739  3.18146  2.89801  2.37887  2.77519  2.98518  4.58477  3.61503
          0.11300  4.88772  2.30950  0.61958  0.77255  0.84653  0.56019
     34   1.51489  5.28885  2.71158  2.25924  4.61278  3.58231  3.61976  4.08545  2.20970  3.58592  4.33950  2.90780  3.98872  2.89736  3.03534  2.27290  3.05994  3.51185  5.73565  4.33434    140 a - - -
          2.68618  4.42225  2.77519  2.73123  3.46354  2.40513  3.72494  3.29354  2.67741  2.69355  4.24690  2.90347  2.73739  3.18146  2.89801  2.37887  2.77519  2.98518  4.58477  3.61503
          0.01246  4.78718  5.50953  0.61958  0.77255  1.00187  0.45759
     35   1.37314  5.29870  2.88944  2.23247  4.62521  3.60382  3.80114  4.09130  2.19385  3.59114  4.35005  3.08040  4.00817  2.76995  2.61174  2.82135  3.00170  3.68050  5.73806  4.34765    141 a - - -
          2.68618  4.42225  2.77519  2.73123  3.46354  2.40513  3.72494  3.29354  2.67741  2.69355  4.24690  2.90347  2.73739  3.18146  2.89801  2.37887  2.77519  2.98518  4.58477  3.61503
          0.01246  4.78718  5.50953  0.61958  0.77255  1.00187  0.45759
     36   3.71181  4.90240  5.78463  5.32080  4.12651  5.33706  6.06281  0.60524  5.25575  2.30611  3.85503  5.49515  5.52671  5.47487  5.40738  4.78086  3.97000  1.54611  6.30317  5.11752    142 I - - -
          2.68618  4.42225  2.77519  2.73123  3.46354  2.40513  3.72494  3.29354  2.67741  2.69355  4.24690  2.90347  2.73739  3.18146  2.89801  2.37887  2.77519  2.98518  4.58477  3.61503
          0.01246  4.78718  5.50953  0.61958  0.77255  1.00187  0.45759
     37   3.85624  5.72457  3.71460  3.72365  5.28151  4.12271  5.12305  5.30424  4.18042  4.83594  5.85140  0.23556  4.83916  4.47349  4.50397  3.93134  4.30421  4.81294  6.44259  5.22247    143 N - - -
          2.68618  4.42225  2.77519  2.73123  3.46354  2.40513  3.72494  3.29354  2.67741  2.69355  4.24690  2.90347  2.73739  3.18146  2.89801  2.37887  2.77519  2.98518  4.58477  3.61503
          0.01246  4.78718  5.50953  0.61958  0.77255  1.00187  0.45759
     38   1.99162  5.30056  2.62096  2.31625  4.64099  3.57206  3.76211  4.12316  1.96897  3.46556  4.34325  2.63767  3.96782  2.86072  2.40950  2.31239  3.03332  3.68887  5.73535  4.32776    144 k - - -
          2.68618  4.42225  2.77519  2.73123  3.46354  2.40513  3.72494  3.29354  2.67741  2.69355  4.24690  2.90347  2.73739  3.18146  2.89801  2.37887  2.77519  2.98518  4.58477  3.61503
          0.03974  4.78718  3.48580  0.61958  0.77255  1.00187  0.45759
     39   2.41315  4.66733  3.45484  2.58460  3.57042  3.70816  3.94032  2.78461  2.72629  2.70223  3.76135  2.98009  4.09185  3.02962  2.76000  2.54059  3.01975  1.81955  5.22645  3.50014    145 v - - -
          2.68618  4.42225  2.77519  2.73123  3.46354  2.40513  3.72494  3.29354  2.67741  2.69355  4.24690  2.90347  2.73739  3.18146  2.89801  2.37887  2.77519  2.98518  4.58477  3.61503
          0.01280  4.76024  5.48259  0.61958  0.77255  0.94347  0.49311
     40   2.22862  4.74613  3.43384  2.88808  3.33870  3.67165  3.97678  3.37369  2.86864  3.04397  3.90220  3.34943  4.09472  2.94776  3.28561  1.33223  2.51000  3.09694  5.35523  3.89022    146 s - - -
          2.68618  4.42225  2.77519  2.73123  3.46354  2.40513  3.72494  3.29354  2.67741  2.69355  4.24690  2.90347  2.73739  3.18146  2.89801  2.37887  2.77519  2.98518  4.58477  3.61503
          0.01246  4.78718  5.50953  0.61958  0.77255  1.00187  0.45759
     41   2.27916  5.30249  1.75039  2.20620  4.63339  2.49130  3.80764  4.10745  2.56938  3.60823  4.36318  3.06182  3.99851  2.91567  2.92202  2.44483  3.07728  3.23739  5.75862  4.35469    147 d - - -
          2.68618  4.42225  2.77519  2.73123  3.46354  2.40513  3.72494  3.29354  2.67741  2.69355  4.24690  2.90347  2.73739  3.18146  2.89801  2.37887  2.77519  2.98518  4.58477  3.61503
          0.01246  4.78718  5.50953  0.61958  0.77255  1.00187  0.45759
     42   2.69448  5.25623  2.66181  1.62877  4.58019  3.57588  3.76731  3.84985  2.46105  3.39764  4.30292  3.05181  3.97032  2.27984  3.00078  2.55501  2.51090  2.95050  5.70181  4.30361    148 e - - -
          2.68618  4.42225  2.77519  2.73123  3.46354  2.40513  3.72494  3.29354  2.67741  2.69355  4.24690  2.90347  2.73739  3.18146  2.89801  2.37887  2.77519  2.98518  4.58477  3.61503
          0.01246  4.78718  5.50953  0.61958  0.77255  1.00187  0.45759
     43   2.41583  4.61059  4.36634  4.15351  5.01354  3.41910  5.06808  4.37400  4.15838  4.13088  4.95245  4.03718  4.23445  4.40600  4.36400  2.36824  0.52107  3.74249  6.38005  5.23725    149 T - - -
          2.68618  4.42225  2.77519  2.73123  3.46354  2.40513  3.72494  3.29354  2.67741  2.69355  4.24690  2.90347  2.73739  3.18146  2.89801  2.37887  2.77519  2.98518  4.58477  3.61503
          0.01246  4.78718  5.50953  0.61958  0.77255  1.00187  0.45759
     44   4.13033  5.72779  4.96385  4.99523  5.96333  0.11017  5.95842  5.87163  5.28011  5.35560  6.39737  5.13207  5.12575  5.53552  5.33484  4.33849  4.66812  5.23278  6.73826  6.12212    150 G - - -
          2.68618  4.42225  2.77519  2.73123  3.46354  2.40513  3.72494  3.29354  2.67741  2.69355  4.24690  2.90347  2.73739  3.18146  2.89801  2.37887  2.77519  2.98518  4.58477  3.61503
          0.01246  4.78718  5.50953  0.61958  0.77255  1.00187  0.45759
     45   3.64681  4.88387  5.63015  5.17933  4.12556  5.14710  5.89186  1.98738  5.06280  2.35814  3.89995  5.33282  5.42394  5.33572  5.22755  4.59062  3.92145  0.48443  6.23135  4.99227    151 V - - -
          2.68618  4.42225  2.77519  2.73123  3.46354  2.40513  3.72494  3.29354  2.67741  2.69355  4.24690  2.90347  2.73739  3.18146  2.89801  2.37887  2.77519  2.98518  4.58477  3.61503
          0.01246  4.78718  5.50953  0.61958  0.77255  1.00187  0.45759
     46   2.82695  5.10765  3.13076  2.25023  4.39485  3.61525  3.84214  3.82592  2.57512  3.39947  4.19578  3.13846  4.02419  2.70660  3.08510  1.96547  1.60952  3.05737  5.61224  4.25798    152 t - - -
          2.68618  4.42225  2.77519  2.73123  3.46354  2.40513  3.72494  3.29354  2.67741  2.69355  4.24690  2.90347  2.73739  3.18146  2.89801  2.37887  2.77519  2.98518  4.58477  3.61503
          0.01246  4.78718  5.50953  0.61958  0.77255  1.00187  0.45759
     47   0.24973  4.93782  4.68477  4.61641  5.25688  3.72504  5.47649  4.56501  4.66526  4.38308  5.35654  4.44707  4.54611  4.91354  4.77774  3.30737  3.64748  4.01953  6.55200  5.51652    153 A - - -
          2.68618  4.42225  2.77519  2.73123  3.46354  2.40513  3.72494  3.29354  2.67741  2.69355  4.24690  2.90347  2.73739  3.18146  2.89801  2.37887  2.77519  2.98518  4.58477  3.61503
          0.01246  4.78718  5.50953  0.61958  0.77255  1.00187  0.45759
     48   2.51850  4.81909  3.10343  2.43992  3.03331  3.67305  3.89087  3.40366  2.63046  2.99430  3.48116  3.25856  4.05984  2.94485  3.03162  2.37988  2.06832  2.32852  5.35499  3.84009    154 t - - -
          2.68618  4.42225  2.77519  2.73123  3.46354  2.40513  3.72494  3.29354  2.67741  2.69355  4.24690  2.90347  2.73739  3.18146  2.89801  2.37887  2.77519  2.98518  4.58477  3.61503
          0.03606  4.78718  3.60878  0.61958  0.77255  1.00187  0.45759
     49   1.68204  4.55389  3.64427  3.07460  3.69890  3.77179  4.01617  2.72184  2.73097  2.64253  3.65654  3.48974  4.15184  2.95060  2.92075  3.01598  3.03787  1.82128  5.13306  3.89529    155 a - - -
          2.68618  4.42225  2.77519  2.73123  3.46354  2.40513  3.72494  3.29354  2.67741  2.69355  4.24690  2.90347  2.73739  3.18146  2.89801  2.37887  2.77519  2.98518  4.58477  3.61503
          0.01276  4.76388  5.48622  0.61958  0.77255  1.03273  0.44011
     50   2.41726  5.26528  2.65319  2.49970  4.59717  3.43573  3.76667  4.07117  2.51035  3.44114  4.31640  1.81735  3.96781  2.80474  2.18746  2.47588  2.76194  3.65032  5.71252  4.31202    156 n - - -
          2.68618  4.42225  2.77519  2.73123  3.46354  2.40513  3.72494  3.29354  2.67741  2.69355  4.24690  2.90347  2.73739  3.18146  2.89801  2.37887  2.77519  2.98518  4.58477  3.61503
          0.01276  4.76388  5.48622  0.61958  0.77255  1.03273  0.44011
     51   2.30464  5.30188  2.64483  1.83964  4.63832  3.33319  3.76869  4.11983  2.51567  3.60453  4.34821  2.77890  3.56539  2.69629  3.01017  2.37059  2.13882  3.68858  5.74120  4.33203    157 e - - -
          2.68582  4.42249  2.77509  2.73104  3.46378  2.40537  3.72519  3.29378  2.67765  2.69310  4.24714  2.90371  2.73764  3.18171  2.89825  2.37844  2.77506  2.98500  4.58501  3.61527
          0.30025  1.73365  2.49218  1.36150  0.29608  1.03273  0.44011
     52   2.83865  5.24933  2.97707  2.23830  4.58544  2.92777  3.80642  4.04675  2.56102  3.56351  4.33428  1.75789  3.99226  2.92342  2.68346  2.81467  1.95747  3.64397  5.72536  4.33731    163 n - - -
          2.68618  4.42225  2.77519  2.73123  3.46354  2.40513  3.72494  3.29354  2.67741  2.69355  4.24690  2.90347  2.73739  3.18146  2.89801  2.37887  2.77519  2.98518  4.58477  3.61503
          0.01385  4.68203  5.40438  0.61958  0.77255  1.12919  0.39052
     53   2.49076  4.43303  3.71757  2.59738  2.66476  3.75931  4.02021  2.68763  3.09385  2.17134  3.53864  3.53054  4.13709  3.11342  2.70876  2.92610  2.42455  2.25969  5.02108  3.51419    164 l - - -
          2.68618  4.42225  2.77519  2.73123  3.46354  2.40513  3.72494  3.29354  2.67741  2.69355  4.24690  2.90347  2.73739  3.18146  2.89801  2.37887  2.77519  2.98518  4.58477  3.61503
          0.01385  4.68203  5.40438  0.61958  0.77255  1.04729  0.43215
     54   2.38931  4.78429  3.09877  2.58439  3.97713  3.36354  3.86476  3.25673  2.65805  2.94011  3.87020  3.23335  4.03261  2.97224  2.96340  2.51765  2.72904  1.63905  5.32200  4.02838    165 v - - -
          2.68619  4.42226  2.77521  2.73124  3.46355  2.40514  3.72496  3.29355  2.67742  2.69356  4.24691  2.90348  2.73741  3.18147  2.89802  2.37888  2.77521  2.98495  4.58478  3.61504
          0.05450  3.02296  5.42965  0.39225  1.12557  1.10121  0.40417
     55   1.96792  4.90760  3.11069  2.43980  4.13134  3.27847  3.82132  3.34151  2.63958  3.16048  3.98506  2.66278  4.00095  2.98559  3.09570  2.58839  2.20103  2.54037  5.42375  3.69634    167 a - - -
          2.68618  4.42225  2.77519  2.73123  3.46354  2.40513  3.72494  3.29354  2.67741  2.69355  4.24690  2.90347  2.73739  3.18146  2.89801  2.37887  2.77519  2.98518  4.58477  3.61503
          0.01350  4.70730  5.42965  0.61958  0.77255  1.10121  0.40417
     56   2.45329  4.96217  3.17938  2.57053  4.31707  1.49539  3.89816  3.73683  2.70793  3.07680  4.15309  3.18710  4.02325  2.81671  3.16336  2.28776  2.74562  3.38908  5.57887  4.24812    168 g - - -
          2.68618  4.42225  2.77519  2.73123  3.46354  2.40513  3.72494  3.29354  2.67741  2.69355  4.24690  2.90347  2.73739  3.18146  2.89801  2.37887  2.77519  2.98518  4.58477  3.61503
          0.01350  4.70730  5.42965  0.61958  0.77255  0.97115  0.47586
     57   2.31674  5.08409  3.12327  2.33464  4.40881  1.99050  3.82588  3.84794  2.60501  3.41256  4.20019  3.02845  3.99485  2.81290  3.07988  2.32559  2.18297  3.23031  5.61676  4.25648    169 g - - -
          2.68618  4.42225  2.77519  2.73123  3.46354  2.40513  3.72494  3.29354  2.67741  2.69355  4.24690  2.90347  2.73739  3.18146  2.89801  2.37887  2.77519  2.98518  4.58477  3.61503
          0.01297  4.74711  5.46945  0.61958  0.77255  1.05393  0.42858
     58   2.03889  5.07912  2.49766  2.40166  3.92643  3.13989  3.79378  3.78662  2.57107  3.35649  4.14731  3.03598  3.98402  2.92417  3.04617  2.26951  2.30368  2.72374  5.56734  4.20887    170 a - - -
          2.68618  4.42225  2.77519  2.73123  3.46354  2.40513  3.72494  3.29354  2.67741  2.69355  4.24690  2.90347  2.73739  3.18146  2.89801  2.37887  2.77519  2.98518  4.58477  3.61503
          0.02416  4.74711  4.18715  0.61958  0.77255  1.05393  0.42858
     59   2.61287  4.41256  3.52250  2.53730  3.39793  2.74753  4.06910  2.51342  3.18666  2.46045  2.62255  3.60696  4.17688  3.46818  3.49647  2.90690  2.79301  2.07627  5.00603  2.82889    171 v - - -
          2.68618  4.42225  2.77519  2.73123  3.46354  2.40513  3.72494  3.29354  2.67741  2.69355  4.24690  2.90347  2.73739  3.18146  2.89801  2.37887  2.77519  2.98518  4.58477  3.61503
          0.01312  4.73607  5.45842  0.61958  0.77255  0.89806  0.52317
     60   1.85793  4.67380  3.57512  3.03192  3.12094  2.99682  4.08001  3.38606  3.00821  3.06801  3.92997  3.13691  4.11670  3.32813  3.40689  2.32960  1.60480  2.98636  5.39083  4.13065    172 t - - -
          2.68362  4.42390  2.77468  2.73154  3.46332  2.40423  3.72628  3.29327  2.67898  2.69343  4.24754  2.90390  2.73874  3.18213  2.89966  2.37885  2.77255  2.98541  4.58642  3.61616
          1.43526  0.27721  5.50953  1.84746  0.17154  1.00187  0.45759
     61   2.11122  5.29239  2.29523  2.32894  4.61833  1.90990  3.80053  4.09097  2.48125  3.59349  4.34868  2.88315  3.42699  2.90832  3.05381  2.80263  2.93428  3.36883  5.74528  4.34311    202 g - - -
          2.68618  4.42225  2.77519  2.73123  3.46354  2.40513  3.72494  3.29354  2.67741  2.69355  4.24690  2.90347  2.73739  3.18146  2.89801  2.37887  2.77519  2.98518  4.58477  3.61503
          0.19433  4.78718  1.78211  0.61958  0.77255  1.00187  0.45759
     62   2.04091  5.13708  2.49030  2.30475  4.44118  2.78891  3.71660  3.89872  2.47114  3.42544  3.62297  2.93157  3.34045  2.70148  2.95601  2.65594  2.47447  3.24060  5.59693  4.21257    203 a - - -
          2.68618  4.42225  2.77519  2.73123  3.46354  2.40513  3.72494  3.29354  2.67741  2.69355  4.24690  2.90347  2.73739  3.18146  2.89801  2.37887  2.77519  2.98518  4.58477  3.61503
          0.01493  4.60778  5.33012  0.61958  0.77255  1.20352  0.35687
     63   2.31010  5.15273  2.57855  2.46280  4.46624  3.08326  3.71501  3.92791  2.46652  3.44709  4.20777  2.86341  3.91415  2.48055  2.76449  2.10463  2.42452  3.02620  5.61188  4.22355    204 s - - -
          2.68618  4.42225  2.77519  2.73123  3.46354  2.40513  3.72494  3.29354  2.67741  2.69355  4.24690  2.90347  2.73739  3.18146  2.89801  2.37887  2.77519  2.98518  4.58477  3.61503
          0.01493  4.60778  5.33012  0.61958  0.77255  1.20352  0.35687
     64   2.04129  4.76678  3.25053  2.61411  3.58986  2.36271  3.82116  3.23448  2.67397  2.51515  3.85128  3.18562  3.99140  2.72758  2.69792  2.70121  2.76116  3.00816  5.30108  4.00345    205 a - - -
          2.68618  4.42225  2.77519  2.73123  3.46354  2.40513  3.72494  3.29354  2.67741  2.69355  4.24690  2.90347  2.73739  3.18146  2.89801  2.37887  2.77519  2.98518  4.58477  3.61503
          0.01493  4.60778  5.33012  0.61958  0.77255  1.20352  0.35687
     65   2.54298  5.12668  2.87921  2.47368  4.42781  2.86170  3.71879  3.88284  2.14968  3.02750  4.18140  2.81491  3.91783  2.60612  2.95749  2.31468  2.11930  3.27874  5.58902  4.20747    206 t - - -
          2.68618  4.42225  2.77519  2.73123  3.46354  2.40513  3.72494  3.29354  2.67741  2.69355  4.24690  2.90347  2.73739  3.18146  2.89801  2.37887  2.77519  2.98518  4.58477  3.61503
          0.01493  4.60778  5.33012  0.61958  0.77255  1.20352  0.35687
     66   3.40710  4.69511  5.35457  4.76886  2.47713  4.70753  5.05587  1.46352  4.60748  1.27531  2.69491  4.85733  4.92832  4.64214  4.61213  4.05423  3.63117  1.83584  5.33769  4.25895    207 l - - -
          2.68618  4.42225  2.77519  2.73123  3.46354  2.40513  3.72494  3.29354  2.67741  2.69355  4.24690  2.90347  2.73739  3.18146  2.89801  2.37887  2.77519  2.98518  4.58477  3.61503
          0.01493  4.60778  5.33012  0.61958  0.77255  0.72826  0.65923
     67   2.65976  5.07731  3.06413  2.41468  4.05601  3.60846  3.80712  3.62584  2.50982  3.23726  3.91238  2.15555  3.99937  2.86397  2.86283  2.48230  2.02205  3.05815  5.56304  3.24807    208 t - - -
          2.68618  4.42225  2.77519  2.73123  3.46354  2.40513  3.72494  3.29354  2.67741  2.69355  4.24690  2.90347  2.73739  3.18146  2.89801  2.37887  2.77519  2.98518  4.58477  3.61503
          0.05733  4.78718  3.04957  0.61958  0.77255  1.00187  0.45759
     68   2.77299  4.35298  4.68282  4.10149  3.49798  4.13663  4.50770  1.32323  3.95166  1.72285  3.46996  4.21978  4.49867  4.14344  4.06607  2.62530  2.96231  1.98794  5.08282  3.89760    209 i - - -
          2.68618  4.42225  2.77519  2.73123  3.46354  2.40513  3.72494  3.29354  2.67741  2.69355  4.24690  2.90347  2.73739  3.18146  2.89801  2.37887  2.77519  2.98518  4.58477  3.61503
          0.01303  4.74288  5.46523  0.61958  0.77255  0.91027  0.51486
     69   3.27519  5.79651  2.32202  2.39670  5.14064  3.65085  4.15280  4.64507  3.11302  4.14510  4.96879  0.85225  4.24301  3.30765  3.68013  3.18532  2.56406  4.21156  6.30805  4.82784    210 n - - -
          2.68618  4.42225  2.77519  2.73123  3.46354  2.40513  3.72494  3.29354  2.67741  2.69355  4.24690  2.90347  2.73739  3.18146  2.89801  2.37887  2.77519  2.98518  4.58477  3.61503
          0.09580  4.78718  2.48869  0.61958  0.77255  1.00187  0.45759
     70   2.22222  5.29435  2.18702  2.70225  5.02792  0.97691  4.24451  4.51605  3.22888  4.06834  4.88591  2.90560  4.17813  3.41854  3.76262  3.04431  3.40395  4.01796  6.24920  4.83741    211 g - - -
          2.68618  4.42225  2.77519  2.73123  3.46354  2.40513  3.72494  3.29354  2.67741  2.69355  4.24690  2.90347  2.73739  3.18146  2.89801  2.37887  2.77519  2.98518  4.58477  3.61503
          0.01354  4.70492  5.42727  0.61958  0.77255  0.84729  0.55962
     71   2.33009  4.50418  3.74004  3.07077  3.64514  3.80085  3.55184  2.90553  3.11555  2.71818  3.61683  3.56862  4.18619  2.99168  3.44789  3.05829  2.60262  1.27640  5.09883  3.87145    212 v - - -
          2.68618  4.42225  2.77519  2.73123  3.46354  2.40513  3.72494  3.29354  2.67741  2.69355  4.24690  2.90347  2.73739  3.18146  2.89801  2.37887  2.77519  2.98518  4.58477  3.61503
          0.01246  4.78718  5.50953  0.61958  0.77255  1.00187  0.45759
     72   2.55222  5.32147  2.27112  1.93592  4.65977  3.57368  3.77772  4.14346  2.52435  3.62435  4.36632  2.65601  3.97825  2.46691  3.01965  2.34092  2.20102  3.56373  5.75805  4.34666    213 e - - -
          2.68618  4.42225  2.77519  2.73123  3.46354  2.40513  3.72494  3.29354  2.67741  2.69355  4.24690  2.90347  2.73739  3.18146  2.89801  2.37887  2.77519  2.98518  4.58477  3.61503
          0.01246  4.78718  5.50953  0.61958  0.77255  1.00187  0.45759
     73   3.66188  4.85627  5.74809  5.27241  3.77307  5.27696  5.95764  0.85452  5.21318  2.40525  3.87130  5.42808  5.47648  5.42579  5.35589  4.70476  3.91673  1.10737  6.23654  5.03662    214 i - - -
          2.68618  4.42225  2.77519  2.73123  3.46354  2.40513  3.72494  3.29354  2.67741  2.69355  4.24690  2.90347  2.73739  3.18146  2.89801  2.37887  2.77519  2.98518  4.58477  3.61503
          0.01246  4.78718  5.50953  0.61958  0.77255  1.00187  0.45759
     74   2.58450  5.27313  2.33980  2.29408  3.69540  2.81188  3.77602  4.07274  2.52431  3.57134  4.32162  2.60574  3.97648  2.81476  3.01563  1.82543  2.64958  3.65418  5.71914  4.31814    215 s - - -
          2.68618  4.42225  2.77519  2.73123  3.46354  2.40513  3.72494  3.29354  2.67741  2.69355  4.24690  2.90347  2.73739  3.18146  2.89801  2.37887  2.77519  2.98518  4.58477  3.61503
          0.01246  4.78718  5.50953  0.61958  0.77255  1.00187  0.45759
     75   2.38786  4.22209  4.18307  3.96378  2.40883  3.75749  4.28172  2.02149  3.79356  1.84010  3.34033  4.04838  4.32395  3.96441  3.87672  2.80683  2.72950  1.87473  4.84418  3.66258    216 l - - -
          2.68618  4.42225  2.77519  2.73123  3.46354  2.40513  3.72494  3.29354  2.67741  2.69355  4.24690  2.90347  2.73739  3.18146  2.89801  2.37887  2.77519  2.98518  4.58477  3.61503
          0.14420  4.78718  2.07189  0.61958  0.77255  1.00187  0.45759
     76   2.48879  4.92601  2.96535  2.61198  4.17305  3.45641  3.79944  3.36938  2.60622  3.19643  4.01287  3.12686  3.97636  2.28651  3.06682  2.08404  2.16567  2.55421  5.44686  4.11680    217 s - - -
          2.68618  4.42225  2.77519  2.73123  3.46354  2.40513  3.72494  3.29354  2.67741  2.69355  4.24690  2.90347  2.73739  3.18146  2.89801  2.37887  2.77519  2.98518  4.58477  3.61503
          0.01420  4.65719  5.37953  0.61958  0.77255  1.15530  0.37828
     77   2.50679  4.37445  3.80450  2.93594  3.38895  3.21251  4.04265  2.57343  2.99719  2.12635  3.35377  3.58540  4.14882  3.44760  3.47355  2.52302  2.20244  2.07068  4.96888  3.56099    218 v - - -
          2.68618  4.42225  2.77519  2.73123  3.46354  2.40513  3.72494  3.29354  2.67741  2.69355  4.24690  2.90347  2.73739  3.18146  2.89801  2.37887  2.77519  2.98518  4.58477  3.61503
          0.01420  4.65719  5.37953  0.61958  0.77255  1.15530  0.37828
     78   2.56186  4.88186  2.68333  2.64374  4.12585  2.70282  3.81672  3.23643  2.63628  2.83016  3.97966  3.15154  3.98562  2.98163  3.09141  2.01232  2.12947  2.97786  5.41856  4.09811    219 s - - -
          2.68555  4.42280  2.77424  2.73171  3.46408  2.40449  3.72549  3.29409  2.67795  2.69366  4.24744  2.90248  2.73794  3.18152  2.89855  2.37878  2.77500  2.98527  4.58531  3.61558
          1.16230  0.38181  5.37953  0.99622  0.46088  0.38624  1.13820
     79   2.66581  5.29315  1.93758  1.95708  4.60639  3.25925  3.84677  4.06918  2.59871  3.58636  3.20068  3.13331  4.04622  2.95589  3.08581  2.49703  2.15916  3.27146  5.74948  4.35937    232 d - - -
          2.68611  4.42227  2.77521  2.73118  3.46356  2.40504  3.72496  3.29356  2.67743  2.69357  4.24692  2.90348  2.73741  3.18148  2.89803  2.37889  2.77521  2.98520  4.58479  3.61505
          0.17057  2.87597  2.29803  0.32143  1.29138  0.70174  0.68463
     80   1.88030  5.10059  2.89216  2.48967  3.73067  2.85828  3.83601  3.62971  2.45021  2.93219  4.16452  2.94555  4.02792  2.81851  2.91162  2.55595  2.75769  2.59479  5.58729  4.23379    235 a - - -
          2.68613  4.42225  2.77520  2.73123  3.46354  2.40513  3.72495  3.29354  2.67741  2.69355  4.24690  2.90347  2.73740  3.18147  2.89801  2.37887  2.77520  2.98519  4.58477  3.61503
          0.02239  3.99674  5.58189  0.52413  0.89666  0.89419  0.52584
     81   2.40367  5.32052  2.58311  2.20247  4.34150  3.02843  3.78414  4.14320  2.43487  3.62369  3.79624  2.11324  3.98963  2.37734  3.01345  2.29247  2.83023  3.70850  5.75617  4.34798    237 n - - -
          2.68618  4.42225  2.77519  2.73123  3.46354  2.40513  3.72494  3.29354  2.67741  2.69355  4.24690  2.90347  2.73739  3.18146  2.89801  2.37887  2.77519  2.98518  4.58477  3.61503
          0.01159  4.85955  5.58189  0.61958  0.77255  0.63756  0.75200
     82   2.19859  5.35687  1.91059  2.21269  4.69881  3.62357  3.81351  4.18296  2.28406  3.66079  4.39866  2.86890  4.01882  2.66067  2.88637  2.25495  2.81248  3.41062  5.79121  4.38146    238 d - - -
          2.68622  4.42229  2.77502  2.73127  3.46358  2.40502  3.72498  3.29322  2.67745  2.69359  4.24693  2.90350  2.73743  3.18150  2.89804  2.37891  2.77523  2.98522  4.58481  3.61507
          0.04580  3.18778  5.65278  0.86752  0.54471  0.63966  0.74966
     83   2.19424  5.34918  2.21874  2.48711  4.68206  3.42961  3.83472  3.95894  2.49559  3.64997  4.39495  2.36232  4.03767  2.87870  3.06880  1.84744  2.61267  3.58354  5.79072  4.38663    242 s - - -
          2.68618  4.42225  2.77519  2.73123  3.46354  2.40513  3.72494  3.29354  2.67741  2.69355  4.24690  2.90347  2.73739  3.18146  2.89801  2.37887  2.77519  2.98518  4.58477  3.61503
          0.01046  4.96164  5.68399  0.61958  0.77255  0.70174  0.68463
     84   2.63149  5.11661  2.95251  2.67694  4.36965  3.68456  3.88487  3.54901  2.45627  2.09855  3.69593  3.20256  3.48133  2.77101  2.23738  2.02469  3.09555  3.10202  5.60863  4.26149    243 s - - -
          2.68618  4.42225  2.77519  2.73123  3.46354  2.40513  3.72494  3.29354  2.67741  2.69355  4.24690  2.90347  2.73739  3.18146  2.89801  2.37887  2.77519  2.98518  4.58477  3.61503
          0.01046  4.96164  5.68399  0.61958  0.77255  0.70174  0.68463
     85   2.04872  5.34999  3.11622  2.28618  4.68529  2.49525  3.83156  4.16351  2.52388  3.65161  4.39528  2.89760  4.03580  2.14895  2.81570  2.17729  2.64506  3.73581  5.79021  4.38604    244 a - - -
          2.68618  4.42225  2.77519  2.73123  3.46354  2.40513  3.72494  3.29354  2.67741  2.69355  4.24690  2.90347  2.73739  3.18146  2.89801  2.37887  2.77519  2.98518  4.58477  3.61503
          0.01046  4.96164  5.68399  0.61958  0.77255  0.70174  0.68463
     86   1.57980  5.33844  2.61085  2.35372  4.66826  3.42862  3.83294  4.14362  2.49515  3.29692  4.38415  2.91389  3.42387  2.93485  2.90866  2.12901  2.88084  3.72108  5.78111  4.37923    245 a - - -
          2.68618  4.42225  2.77519  2.73123  3.46354  2.40513  3.72494  3.29354  2.67741  2.69355  4.24690  2.90347  2.73739  3.18146  2.89801  2.37887  2.77519  2.98518  4.58477  3.61503
          0.01046  4.96164  5.68399  0.61958  0.77255  0.70174  0.68463
     87   1.92583  4.32598  4.82240  4.21609  2.95460  4.11490  4.44865  2.24923  4.02376  1.51512  3.29869  4.24742  4.47380  4.17074  4.06506  3.42462  2.66519  1.81368  4.96240  3.59299    246 l - - -
          2.68618  4.42225  2.77519  2.73123  3.46354  2.40513  3.72494  3.29354  2.67741  2.69355  4.24690  2.90347  2.73739  3.18146  2.89801  2.37887  2.77519  2.98518  4.58477  3.61503
          0.01046  4.96164  5.68399  0.61958  0.77255  0.70174  0.68463
     88   1.71145  4.45642  4.73521  4.15541  3.62085  4.21731  4.59171  1.82888  4.01481  2.34584  3.59897  4.28901  4.58586  4.21413  4.14432  3.40038  2.02187  1.68338  5.19008  4.00067    247 v - - -
          2.68618  4.42225  2.77519  2.73123  3.46354  2.40513  3.72494  3.29354  2.67741  2.69355  4.24690  2.90347  2.73739  3.18146  2.89801  2.37887  2.77519  2.98518  4.58477  3.61503
          0.01046  4.96164  5.68399  0.61958  0.77255  0.37111  1.17107
     89   2.35676  5.41587  2.12891  2.07879  4.75976  3.14920  3.86478  4.24575  2.60282  3.72074  4.45750  2.39144  4.06947  2.85173  2.45027  2.35103  2.58570  3.80600  5.84904  4.43729    248 e - - -
          2.68618  4.42225  2.77519  2.73123  3.46354  2.40513  3.72494  3.29354  2.67741  2.69355  4.24690  2.90347  2.73739  3.18146  2.89801  2.37887  2.77519  2.98518  4.58477  3.61503
          0.00960  5.04675  5.76910  0.61958  0.77255  0.48576  0.95510
     90   1.25349  5.35105  3.21704  2.27038  4.66834  3.71833  3.90077  4.12422  2.53032  3.36977  4.40454  3.20243  4.11218  2.46915  2.50211  2.79937  3.06796  3.72779  5.79729  4.41981    249 a - - -
          2.68618  4.42225  2.77519  2.73123  3.46354  2.40513  3.72494  3.29354  2.67741  2.69355  4.24690  2.90347  2.73739  3.18146  2.89801  2.37887  2.77519  2.98518  4.58477  3.61503
          0.00960  5.04675  5.76910  0.61958  0.77255  0.48576  0.95510
     91   3.91414  5.09851  6.01861  5.57247  3.96265  5.55196  6.30983  0.44975  5.52502  2.67750  4.04668  5.73435  5.74155  5.73158  5.67279  5.01066  4.17639  1.75266  6.50278  5.28838    250 I - - -
          2.68618  4.42225  2.77519  2.73123  3.46354  2.40513  3.72494  3.29354  2.67741  2.69355  4.24690  2.90347  2.73739  3.18146  2.89801  2.37887  2.77519  2.98518  4.58477  3.61503
          0.00960  5.04675  5.76910  0.61958  0.77255  0.48576  0.95510
     92   4.29335  6.08454  4.15742  4.19517  5.71172  4.49476  5.58497  5.84175  4.71001  5.32430  6.36983  0.14265  5.22114  4.97717  5.00650  4.38064  4.76007  5.31348  6.80173  5.66657    251 N - - -
          2.68618  4.42225  2.77519  2.73123  3.46354  2.40513  3.72494  3.29354  2.67741  2.69355  4.24690  2.90347  2.73739  3.18146  2.89801  2.37887  2.77519  2.98518  4.58477  3.61503
          0.00960  5.04675  5.76910  0.61958  0.77255  0.48576  0.95510
     93   1.33204  5.44741  2.43097  2.15989  4.78421  3.55144  3.89988  4.26821  2.65173  3.74968  4.49378  2.85218  4.09771  2.66521  2.89255  2.65130  3.07481  3.83431  5.88434  4.47144    252 a - - -
          2.68618  4.42225  2.77519  2.73123  3.46354  2.40513  3.72494  3.29354  2.67741  2.69355  4.24690  2.90347  2.73739  3.18146  2.89801  2.37887  2.77519  2.98518  4.58477  3.61503
          0.02770  5.04675  3.86835  0.61958  0.77255  0.48576  0.95510
     94   2.39312  5.23030  3.21799  2.60701  3.75689  3.69585  3.89039  3.95290  1.54996  3.30761  4.28875  3.01895  4.08730  2.47250  2.66595  2.65760  3.12394  2.58003  5.70338  3.63578    253 k - - -
          2.68618  4.42225  2.77519  2.73123  3.46354  2.40513  3.72494  3.29354  2.67741  2.69355  4.24690  2.90347  2.73739  3.18146  2.89801  2.37887  2.77519  2.98518  4.58477  3.61503
          0.00977  5.02882  5.75117  0.61958  0.77255  0.45504  1.00628
     95   2.12037  4.88650  4.14633  3.78729  5.06424  3.64408  4.86846  4.50069  3.81027  4.15266  4.95284  3.96888  4.37891  3.58935  4.15140  0.63458  2.24882  3.91956  6.37293  5.15429    254 S - - -
          2.68618  4.42225  2.77519  2.73123  3.46354  2.40513  3.72494  3.29354  2.67741  2.69355  4.24690  2.90347  2.73739  3.18146  2.89801  2.37887  2.77519  2.98518  4.58477  3.61503
          0.00960  5.04675  5.76910  0.61958  0.77255  0.48576  0.95510
     96   2.80919  5.39446  1.88624  2.58583  4.74280  1.84720  3.91508  4.21792  2.67232  3.71685  4.46891  2.77198  3.49125  3.02170  3.16574  2.25671  2.74626  3.34759  5.86475  4.46216    255 g - - -
          2.68618  4.42225  2.77519  2.73123  3.46354  2.40513  3.72494  3.29354  2.67741  2.69355  4.24690  2.90347  2.73739  3.18146  2.89801  2.37887  2.77519  2.98518  4.58477  3.61503
          0.00960  5.04675  5.76910  0.61958  0.77255  0.48576  0.95510
     97   2.70337  5.36627  2.78727  2.35342  4.69331  3.68009  3.86913  4.16600  2.04781  3.01264  4.41204  2.94955  4.07374  1.76926  2.95507  2.87216  3.13229  2.26930  5.80926  4.41048    256 q - - -
          2.68618  4.42225  2.77519  2.73123  3.46354  2.40513  3.72494  3.29354  2.67741  2.69355  4.24690  2.90347  2.73739  3.18146  2.89801  2.37887  2.77519  2.98518  4.58477  3.61503
          0.00960  5.04675  5.76910  0.61958  0.77255  0.48576  0.95510
     98   2.99152  4.90040  4.65097  4.57334  5.37858  3.68523  5.47295  4.77836  4.58616  4.56109  5.41137  4.37183  4.52802  4.85355  4.72492  2.87078  0.30540  4.09869  6.74819  5.60108    257 T - - -
          2.68618  4.42225  2.77519  2.73123  3.46354  2.40513  3.72494  3.29354  2.67741  2.69355  4.24690  2.90347  2.73739  3.18146  2.89801  2.37887  2.77519  2.98518  4.58477  3.61503
          0.00960  5.04675  5.76910  0.61958  0.77255  0.48576  0.95510
     99   4.59707  6.12213  5.44787  5.50326  6.39571  0.06748  6.39566  6.39761  5.79608  5.81659  6.88961  5.61787  5.50983  6.03856  5.78923  4.81651  5.13981  5.73257  7.07749  6.57292    258 G - - -
          2.68618  4.42225  2.77519  2.73123  3.46354  2.40513  3.72494  3.29354  2.67741  2.69355  4.24690  2.90347  2.73739  3.18146  2.89801  2.37887  2.77519  2.98518  4.58477  3.61503
          0.00960  5.04675  5.76910  0.61958  0.77255  0.48576  0.95510
    100   3.89350  5.06580  6.04568  5.62797  4.53646  5.60018  6.55029  1.33527  5.60921  2.90007  4.22821  5.79643  5.80595  5.91032  5.81083  5.08216  4.16331  0.55068  6.78701  5.53074    259 V - - -
          2.68618  4.42225  2.77519  2.73123  3.46354  2.40513  3.72494  3.29354  2.67741  2.69355  4.24690  2.90347  2.73739  3.18146  2.89801  2.37887  2.77519  2.98518  4.58477  3.61503
          0.00960  5.04675  5.76910  0.61958  0.77255  0.48576  0.95510
    101   2.90605  5.07355  3.32799  2.58668  4.30338  3.74432  3.94887  3.12244  2.70725  3.32763  3.57929  3.28393  4.13339  2.36689  2.20287  2.60744  1.71971  2.68304  5.58176  4.25503    260 t - - -
          2.68618  4.42225  2.77519  2.73123  3.46354  2.40513  3.72494  3.29354  2.67741  2.69355  4.24690  2.90347  2.73739  3.18146  2.89801  2.37887  2.77519  2.98518  4.58477  3.61503
          0.00960  5.04675  5.76910  0.61958  0.77255  0.48576  0.95510
    102   0.29715  4.97411  4.84751  4.67812  4.95588  3.84797  5.45451  4.08339  4.57930  3.26366  5.02101  4.50522  4.65006  4.87649  4.71996  3.36335  3.66285  3.71497  6.48577  5.27944    261 A - - -
          2.68618  4.42225  2.77519  2.73123  3.46354  2.40513  3.72494  3.29354  2.67741  2.69355  4.24690  2.90347  2.73739  3.18146  2.89801  2.37887  2.77519  2.98518  4.58477  3.61503
          0.00960  5.04675  5.76910  0.61958  0.77255  0.48576  0.95510
    103   2.33103  5.33312  3.17560  1.85547  4.64846  3.68258  3.87334  3.54579  2.62074  3.62574  4.38209  2.55920  4.07553  2.52675  2.86773  2.02312  2.79031  2.75840  5.78437  4.39234    262 e - - -
          2.68618  4.42225  2.77519  2.73123  3.46354  2.40513  3.72494  3.29354  2.67741  2.69355  4.24690  2.90347  2.73739  3.18146  2.89801  2.37887  2.77519  2.98518  4.58477  3.61503
          0.15373  5.04675  1.99464  0.61958  0.77255  0.48576  0.95510
    104   2.42811  4.40356  2.14016  3.59207  3.01442  3.95602  4.24900  2.13139  3.49972  2.59320  3.29514  3.71925  4.32691  3.74736  3.73687  3.23214  3.11109  1.56256  5.02249  3.64618    263 v - - -
          2.68618  4.42225  2.77519  2.73123  3.46354  2.40513  3.72494  3.29354  2.67741  2.69355  4.24690  2.90347  2.73739  3.18146  2.89801  2.37887  2.77519  2.98518  4.58477  3.61503
          0.01108  4.90410  5.62645  0.61958  0.77255  0.81708  0.58289
    105   2.84288  5.23607  1.82800  2.58133  4.00312  3.23463  3.82847  3.99097  2.46747  3.06077  4.29066  2.03541  4.02690  2.94246  3.06982  2.47392  2.81536  3.02922  5.69850  4.31665    264 d - - -
          2.68619  4.42226  2.77520  2.73124  3.46354  2.40513  3.72495  3.29355  2.67741  2.69355  4.24690  2.90347  2.73728  3.18147  2.89801  2.37887  2.77520  2.98519  4.58477  3.61504
          0.35789  3.57874  1.29849  0.45355  1.00887  0.81708  0.58289
    106   2.78913  5.38780  1.88084  2.12147  4.71861  2.40133  3.80028  4.20633  2.58863  3.68791  4.44925  2.88827  3.97785  2.91434  1.94886  2.82177  3.11767  3.77420  5.82611  4.40069    266 d - - -
          2.68618  4.42225  2.77519  2.73123  3.46354  2.40513  3.72494  3.29354  2.67741  2.69355  4.24690  2.90347  2.73739  3.18146  2.89801  2.37887  2.77519  2.98518  4.58477  3.61503
          0.01519  4.59030  5.31264  0.61958  0.77255  1.08201  0.41387
    107   2.57041  5.28222  2.05638  2.46810  4.64567  2.94830  3.80004  4.12462  2.58278  3.62369  4.38291  1.75273  3.96906  2.91310  2.98135  2.43389  2.73542  3.69660  5.77324  4.36277    267 n - - -
          2.68610  4.42232  2.77467  2.73130  3.46360  2.40516  3.72501  3.29361  2.67747  2.69361  4.24696  2.90353  2.73736  3.18153  2.89807  2.37889  2.77515  2.98525  4.58484  3.61510
          0.81097  1.62522  1.02525  0.33064  1.26750  0.49482  0.94079
    108   2.42772  5.29365  2.44106  2.34082  4.63277  1.54786  3.83700  4.10312  2.65843  3.62402  4.40435  2.90880  3.98953  2.79610  3.16671  2.42467  3.01851  3.69538  5.79491  4.38578    270 g - - -
          2.68618  4.42225  2.77519  2.73123  3.46354  2.40513  3.72494  3.29354  2.67741  2.69355  4.24690  2.90347  2.73739  3.18146  2.89801  2.37887  2.77519  2.98518  4.58477  3.61503
          0.01523  4.58777  5.31011  0.61958  0.77255  0.46598  0.98757
    109   2.67605  5.25746  2.70293  2.31742  3.83780  1.89571  3.82119  4.02575  2.45088  3.54696  4.30878  2.89880  4.02159  2.87394  3.05943  2.44313  2.40296  2.99221  5.71367  4.32619    271 g - - -
          2.68618  4.42225  2.77519  2.73123  3.46354  2.40513  3.72494  3.29354  2.67741  2.69355  4.24690  2.90347  2.73739  3.18146  2.89801  2.37887  2.77519  2.98518  4.58477  3.61503
          0.01108  4.90410  5.62645  0.61958  0.77255  0.81708  0.58289
    110   2.85640  5.36131  2.81492  1.80407  4.70242  2.26374  3.81438  4.18671  2.43879  3.66471  4.40433  3.08580  4.01786  2.61241  2.67691  2.05310  2.73747  3.75009  5.79556  4.38490    272 e - - -
          2.68618  4.42225  2.77519  2.73123  3.46354  2.40513  3.72494  3.29354  2.67741  2.69355  4.24690  2.90347  2.73739  3.18146  2.89801  2.37887  2.77519  2.98518  4.58477  3.61503
          0.01108  4.90410  5.62645  0.61958  0.77255  0.81708  0.58289
    111   3.30723  4.63247  5.26016  4.66609  3.00872  4.55082  4.88693  1.51954  4.48186  1.22651  3.41205  4.70254  4.84469  4.57150  4.49443  3.88086  3.53670  1.69574  5.27442  3.25982    273 l - - -
          2.68618  4.42225  2.77519  2.73123  3.46354  2.40513  3.72494  3.29354  2.67741  2.69355  4.24690  2.90347  2.73739  3.18146  2.89801  2.37887  2.77519  2.98518  4.58477  3.61503
          0.01108  4.90410  5.62645  0.61958  0.77255  0.81708  0.58289
    112   2.84337  5.12308  2.72519  2.43262  4.38454  3.65593  3.85589  3.46541  2.52823  3.39184  4.18723  3.02378  4.04779  2.92008  2.82181  2.64435  1.82274  2.01643  5.60937  4.25564    274 t - - -
          2.68618  4.42225  2.77519  2.73123  3.46354  2.40513  3.72494  3.29354  2.67741  2.69355  4.24690  2.90347  2.73739  3.18146  2.89801  2.37887  2.77519  2.98518  4.58477  3.61503
          0.03202  4.90410  3.72570  0.61958  0.77255  0.32332  1.28642
    113   2.96252  4.50057  3.48355  3.64338  3.35356  4.02150  4.31948  2.91539  3.55881  0.85243  3.43848  3.48603  4.39931  3.81050  3.80084  3.12662  3.19790  2.59932  5.09907  3.88878    275 l - - -
          2.68618  4.42225  2.77519  2.73123  3.46354  2.40513  3.72494  3.29354  2.67741  2.69355  4.24690  2.90347  2.73739  3.18146  2.89801  2.37887  2.77519  2.98518  4.58477  3.61503
          0.00977  5.02882  5.75117  0.61958  0.77255  0.45504  1.00628
    114   2.91232  4.76726  3.60592  2.81410  3.92791  3.46463  4.07632  2.68827  2.94131  2.83822  3.86392  2.94495  4.22370  3.33712  3.30357  2.47845  1.51007  2.15786  5.33117  4.07103    276 t - - -
          2.68618  4.42225  2.77519  2.73123  3.46354  2.40513  3.72494  3.29354  2.67741  2.69355  4.24690  2.90347  2.73739  3.18146  2.89801  2.37887  2.77519  2.98518  4.58477  3.61503
          0.11900  5.04675  2.24658  0.61958  0.77255  0.48576  0.95510
    115   1.19015  5.45855  2.47835  2.61833  4.82094  3.67188  3.98393  4.29865  2.78892  3.80509  4.57479  2.43888  4.13983  2.53211  3.29463  2.48642  3.26593  3.87564  5.96201  4.54898    277 a - - -
          2.68618  4.42225  2.77519  2.73123  3.46354  2.40513  3.72494  3.29354  2.67741  2.69355  4.24690  2.90347  2.73739  3.18146  2.89801  2.37887  2.77519  2.98518  4.58477  3.61503
          0.01070  4.93846  5.66080  0.61958  0.77255  0.75064  0.63878
    116   1.82542  5.43684  2.53268  1.69078  4.78313  2.83522  3.89954  4.26800  2.67123  3.75365  4.50448  2.96341  4.08276  3.00691  3.17382  2.11752  2.99976  3.83394  5.89282  4.47603    278 e - - -
          2.68618  4.42225  2.77519  2.73123  3.46354  2.40513  3.72494  3.29354  2.67741  2.69355  4.24690  2.90347  2.73739  3.18146  2.89801  2.37887  2.77519  2.98518  4.58477  3.61503
          0.04543  4.93846  3.29016  0.61958  0.77255  0.75064  0.63878
    117   2.98636  5.43003  1.07197  2.58920  4.11390  3.37306  3.94441  4.22695  2.48710  3.74045  4.51312  2.95615  4.11292  3.06519  3.25050  2.64317  2.74115  3.81754  5.90398  4.49484    279 d - - -
          2.68618  4.42225  2.77519  2.73123  3.46354  2.40513  3.72494  3.29354  2.67741  2.69355  4.24690  2.90347  2.73739  3.18146  2.89801  2.37887  2.77519  2.98518  4.58477  3.61503
          0.01108  4.90410  5.62645  0.61958  0.77255  0.81708  0.58289
    118   3.41524  5.46848  2.98394  3.31890  5.44037  0.39576  4.83309  5.01849  3.83459  4.58513  5.45809  3.77393  4.57585  4.07228  3.56783  3.48329  3.85873  4.46047  6.60904  5.34950    280 G - - -
          2.68618  4.42225  2.77519  2.73123  3.46354  2.40513  3.72494  3.29354  2.67741  2.69355  4.24690  2.90347  2.73739  3.18146  2.89801  2.37887  2.77519  2.98518  4.58477  3.61503
          0.01108  4.90410  5.62645  0.61958  0.77255  0.81708  0.58289
    119   2.56169  5.35050  3.28397  2.47058  4.68723  3.25308  3.87768  3.45890  2.16951  3.62608  4.40582  3.22786  4.12673  2.85551  1.21007  2.96093  3.19835  3.73926  5.76533  4.42380    281 r - - -
          2.68618  4.42225  2.77519  2.73123  3.46354  2.40513  3.72494  3.29354  2.67741  2.69355  4.24690  2.90347  2.73739  3.18146  2.89801  2.37887  2.77519  2.98518  4.58477  3.61503
          0.01108  4.90410  5.62645  0.61958  0.77255  0.68121  0.70522
    120   3.35650  5.97048  1.46371  2.24705  5.27879  3.73723  4.20319  4.80445  3.15159  4.26860  5.07307  1.17278  3.75827  3.34632  3.73305  3.25006  2.85166  4.35107  6.41105  4.90959    282 n - - -
          2.68618  4.42225  2.77519  2.73123  3.46354  2.40513  3.72494  3.29354  2.67741  2.69355  4.24690  2.90347  2.73739  3.18146  2.89801  2.37887  2.77519  2.98518  4.58477  3.61503
          0.01087  4.92301  5.64535  0.61958  0.77255  0.75064  0.63878
    121   3.83852  5.02079  5.93264  5.46018  4.14076  5.47256  6.16174  0.60840  5.39905  1.97183  3.86428  5.63436  5.63124  5.56655  5.52245  4.91527  4.09094  1.67400  6.34083  5.19629    283 I - - -
          2.68618  4.42225  2.77519  2.73123  3.46354  2.40513  3.72494  3.29354  2.67741  2.69355  4.24690  2.90347  2.73739  3.18146  2.89801  2.37887  2.77519  2.98518  4.58477  3.61503
          0.01087  4.92301  5.64535  0.61958  0.77255  0.75064  0.63878
    122   2.86226  4.93397  3.15221  2.53285  4.14524  3.71589  3.94082  3.41686  2.78315  3.18299  4.02177  3.28838  4.11037  2.81211  3.22838  2.01461  2.17780  1.71514  5.46761  4.16133    284 v - - -
          2.68618  4.42225  2.77519  2.73123  3.46354  2.40513  3.72494  3.29354  2.67741  2.69355  4.24690  2.90347  2.73739  3.18146  2.89801  2.37887  2.77519  2.98518  4.58477  3.61503
          0.01087  4.92301  5.64535  0.61958  0.77255  0.75064  0.63878
    123   3.30308  4.62547  5.25120  4.66396  3.23693  4.56666  4.93517  1.43663  4.48827  1.45944  3.31573  4.71352  4.86797  4.60422  3.86174  3.89867  3.53602  1.39620  5.35277  4.20754    285 v - - -
          2.68618  4.42225  2.77519  2.73123  3.46354  2.40513  3.72494  3.29354  2.67741  2.69355  4.24690  2.90347  2.73739  3.18146  2.89801  2.37887  2.77519  2.98518  4.58477  3.61503
          0.01087  4.92301  5.64535  0.61958  0.77255  0.75064  0.63878
    124   2.32534  5.31962  2.94247  2.05348  4.64963  2.69699  3.81340  4.12515  2.40295  3.40409  4.36435  2.48137  4.01772  2.85794  3.04463  2.25824  2.37989  3.37079  5.76146  3.75125    286 e - - -
          2.68620  4.42237  2.77501  2.73135  3.46282  2.40509  3.72506  3.29366  2.67753  2.69367  4.24702  2.90312  2.73751  3.18158  2.89813  2.37899  2.77486  2.98530  4.58489  3.61515
          0.37731  2.18546  1.60013  0.98653  0.46660  0.75064  0.63878
    125   2.32732  4.73903  2.98978  2.72604  2.87180  2.88651  3.34882  2.64501  2.75643  2.80944  3.82690  3.05648  4.04077  2.90421  3.18448  2.28443  2.82542  2.68065  5.28311  3.99831    290 s - - -
          2.68613  4.42230  2.77525  2.73129  3.46359  2.40518  3.72500  3.29359  2.67746  2.69360  4.24695  2.90299  2.73745  3.18152  2.89806  2.37879  2.77514  2.98524  4.58482  3.61508
          0.28938  1.67171  2.75911  0.17343  1.83743  1.08520  0.41224
    126   2.58663  5.19633  2.12851  2.32853  4.18483  2.26655  3.72374  3.98224  2.47347  3.49039  4.24551  2.85076  3.92442  2.59766  2.96254  2.60997  2.51807  3.43030  5.64608  4.00655    292 d - - -
          2.68618  4.42225  2.77519  2.73123  3.46354  2.40513  3.72494  3.29354  2.67741  2.69355  4.24690  2.90347  2.73739  3.18146  2.89801  2.37887  2.77519  2.98518  4.58477  3.61503
          0.01443  4.64119  5.36354  0.61958  0.77255  0.54698  0.86440
    127   1.92674  5.26745  2.64893  2.38663  4.58485  3.20059  3.80396  4.05119  2.55214  3.56169  4.31741  2.73861  4.00531  2.83832  2.89394  2.21085  2.31365  2.90927  5.71912  4.32589    293 a - - -
          2.68336  4.42618  2.77307  2.73182  3.46220  2.40321  3.72888  3.29217  2.68058  2.69396  4.24864  2.90287  2.74100  3.18137  2.90103  2.37837  2.77150  2.98445  4.58781  3.61731
          1.06106  0.43049  5.59381  2.77007  0.06471  0.84653  0.56019
    128   2.05538  5.23871  2.46223  2.50690  4.23913  3.13875  3.80674  4.00482  2.37850  2.82597  4.28982  2.66899  4.00755  2.73319  3.04409  2.50002  2.38296  3.10760  5.69530  4.30889    358 a - - -
          2.68587  4.42258  2.77439  2.73129  3.46387  2.40516  3.72527  3.29327  2.67773  2.69357  4.24722  2.90320  2.73772  3.18154  2.89833  2.37916  2.77495  2.98458  4.58510  3.61536
          1.04431  0.84224  1.52639  0.74864  0.64057  0.84653  0.56019
    129   2.29147  4.97082  2.89913  2.43144  4.21861  2.22480  3.77144  3.37701  2.56648  2.36531  4.04196  2.91881  3.75111  2.84994  3.03394  2.46718  2.89079  3.30868  5.47044  4.12861    362 g - - -
          2.68618  4.42225  2.77519  2.73123  3.46354  2.40513  3.72494  3.29354  2.67741  2.69355  4.24690  2.90347  2.73739  3.18146  2.89801  2.37887  2.77519  2.98518  4.58477  3.61503
          0.06911  4.63117  2.86418  0.61958  0.77255  1.12443  0.39280
    130   2.28783  4.87408  2.77192  2.48280  3.30760  2.80681  3.77641  2.73404  2.59216  2.89693  3.94923  2.86149  3.95764  2.73443  3.04939  2.61020  2.45453  3.19793  5.38713  4.06388    363 a - - -
          2.68618  4.42225  2.77519  2.73123  3.46354  2.40513  3.72494  3.29354  2.67741  2.69355  4.24690  2.90347  2.73739  3.18146  2.89801  2.37887  2.77519  2.98518  4.58477  3.61503
          0.10205  4.58971  2.44344  0.61958  0.77255  1.07609  0.41692
    131   2.45903  5.10579  2.54284  2.28631  4.40635  2.43827  3.70299  3.42451  2.46091  3.26710  4.16216  2.64608  3.90063  2.81745  2.94479  2.38350  2.52424  3.28285  5.57036  4.18923    364 e - - -
          2.68618  4.42225  2.77519  2.73123  3.46354  2.40513  3.72494  3.29354  2.67741  2.69355  4.24690  2.90347  2.73739  3.18146  2.89801  2.37887  2.77519  2.98518  4.58477  3.61503
          0.01581  4.55052  5.27287  0.61958  0.77255  1.23490  0.34371
    132   2.32870  4.43284  3.58710  2.55529  2.71046  2.62163  3.94493  2.75891  2.97578  2.03046  3.53707  3.20488  4.06996  3.27784  3.32978  2.93486  2.70430  2.63892  5.01613  3.78160    365 l - - -
          2.68618  4.42225  2.77519  2.73123  3.46354  2.40513  3.72494  3.29354  2.67741  2.69355  4.24690  2.90347  2.73739  3.18146  2.89801  2.37887  2.77519  2.98518  4.58477  3.61503
          0.01581  4.55052  5.27287  0.61958  0.77255  1.23490  0.34371
    133   2.19562  4.81788  2.78757  2.49651  4.03236  2.25090  3.77860  3.03693  2.60827  2.78779  3.89792  3.12441  3.95497  2.95209  3.05921  2.67044  2.55246  3.04076  5.34058  3.67586    366 a - - -
          2.68618  4.42225  2.77519  2.73123  3.46354  2.40513  3.72494  3.29354  2.67741  2.69355  4.24690  2.90347  2.73739  3.18146  2.89801  2.37887  2.77519  2.98518  4.58477  3.61503
          0.03913  4.55052  3.58234  0.61958  0.77255  0.53292  0.88403
    134   2.18166  4.35530  3.63900  3.55795  2.79718  3.90643  4.20076  2.56084  3.46204  1.88714  3.36567  3.82576  4.27903  3.70673  3.69323  3.09606  1.64074  2.59686  4.96546  3.76567    367 t - - -
          2.68166  4.42457  2.77443  2.73110  3.46467  2.40385  3.72713  3.29230  2.67973  2.69518  4.24876  2.90360  2.73952  3.18296  2.89964  2.37871  2.77169  2.98535  4.58709  3.61562
          1.48031  0.26323  5.55457  2.12587  0.12707  0.91092  0.51442
    135   2.50021  5.07906  3.09641  2.09162  3.77732  2.77188  3.82936  3.28378  2.61288  3.23358  4.14463  2.01380  4.02007  2.96553  3.08447  2.76270  2.44928  2.93667  5.56878  4.21798    403 n - - -
          2.68618  4.42225  2.77519  2.73123  3.46354  2.40513  3.72494  3.29354  2.67741  2.69355  4.24690  2.90347  2.73739  3.18146  2.89801  2.37887  2.77519  2.98518  4.58477  3.61503
          0.16311  4.83223  1.94820  0.61958  0.77255  0.91092  0.51442
    136   2.72107  5.05152  2.33165  2.50039  4.31395  3.57340  3.77892  3.74493  2.27911  3.32112  4.11697  3.00437  3.96933  2.91314  3.03342  2.78043  1.80692  2.84957  5.53788  3.05731    404 t - - -
          2.68618  4.42225  2.77519  2.73123  3.46354  2.40513  3.72494  3.29354  2.67741  2.69355  4.24690  2.90347  2.73739  3.18146  2.89801  2.37887  2.77519  2.98518  4.58477  3.61503
          0.04421  4.68296  3.38158  0.61958  0.77255  1.10658  0.40151
    137   2.76830  4.29241  4.06878  3.49224  3.11067  3.83797  4.11637  2.74555  3.25538  1.70640  3.40405  3.75594  4.21170  3.63755  3.61779  2.63850  2.35850  2.54755  4.86327  2.01971    405 l - - -
          2.68618  4.42225  2.77519  2.73123  3.46354  2.40513  3.72494  3.29354  2.67741  2.69355  4.24690  2.90347  2.73739  3.18146  2.89801  2.37887  2.77519  2.98518  4.58477  3.61503
          0.01426  4.65302  5.37536  0.61958  0.77255  1.13862  0.38605
    138   2.50106  4.55661  3.08301  2.41721  2.24805  3.69261  3.93368  2.88403  2.90100  2.77470  3.65492  3.37414  4.07470  3.11588  3.17035  2.84652  2.83050  2.51445  5.12605  2.50261    406 f - - -
          2.68607  4.42232  2.77527  2.73112  3.46361  2.40506  3.72502  3.29328  2.67748  2.69344  4.24697  2.90354  2.73747  3.18154  2.89786  2.37894  2.77527  2.98526  4.58484  3.61510
          0.05763  2.96867  5.37536  1.30340  0.31691  1.13862  0.38605
    139   2.00709  4.52050  4.12693  3.83359  4.93424  0.89128  4.83156  4.38521  3.87611  4.05413  4.83832  3.83112  4.09373  4.11592  4.15631  2.00041  2.35554  3.70089  6.25958  5.09360    413 g - - -
          2.68618  4.42225  2.77519  2.73123  3.46354  2.40513  3.72494  3.29354  2.67741  2.69355  4.24690  2.90347  2.73739  3.18146  2.89801  2.37887  2.77519  2.98518  4.58477  3.61503
          0.01426  4.65302  5.37536  0.61958  0.77255  1.13862  0.38605
    140   2.83972  5.15381  2.52220  2.59581  4.67022  1.61734  3.94698  4.13670  2.77755  3.67589  4.45759  2.64472  4.02456  3.08257  3.27239  2.26953  2.09041  3.70020  5.85308  4.46730    414 g - - -
          2.68618  4.42225  2.77519  2.73123  3.46354  2.40513  3.72494  3.29354  2.67741  2.69355  4.24690  2.90347  2.73739  3.18146  2.89801  2.37887  2.77519  2.98518  4.58477  3.61503
          0.01426  4.65302  5.37536  0.61958  0.77255  1.13862  0.38605
    141   2.78966  4.21140  4.46065  3.86708  2.68140  2.19121  4.23479  2.28155  3.71256  2.25066  3.31710  3.98652  4.29206  3.89632  3.82359  3.22745  3.02236  1.61485  4.81277  2.83700    415 v - - -
          2.68618  4.42225  2.77519  2.73123  3.46354  2.40513  3.72494  3.29354  2.67741  2.69355  4.24690  2.90347  2.73739  3.18146  2.89801  2.37887  2.77519  2.98518  4.58477  3.61503
          0.01426  4.65302  5.37536  0.61958  0.77255  1.13862  0.38605
    142   2.75610  5.10562  2.24637  2.50989  4.39056  3.30941  3.75020  3.83580  2.38918  3.38564  4.16532  3.04593  3.94518  2.80178  2.91319  2.47461  1.85860  3.32880  5.57797  3.06577    416 t - - -
          2.68618  4.42225  2.77519  2.73123  3.46354  2.40513  3.72494  3.29354  2.67741  2.69355  4.24690  2.90347  2.73739  3.18146  2.89801  2.37887  2.77519  2.98518  4.58477  3.61503
          0.01426  4.65302  5.37536  0.61958  0.77255  1.13862  0.38605
    143   2.87657  5.04176  3.01360  2.06163  4.27115  3.10010  3.88467  3.68325  2.71092  1.50123  4.13173  2.49669  4.05178  2.86843  3.16020  2.90802  3.11581  3.37252  5.55225  4.22026    417 l - - -
          2.68618  4.42225  2.77519  2.73123  3.46354  2.40513  3.72494  3.29354  2.67741  2.69355  4.24690  2.90347  2.73739  3.18146  2.89801  2.37887  2.77519  2.98518  4.58477  3.61503
          0.01426  4.65302  5.37536  0.61958  0.77255  1.13862  0.38605
    144   2.22393  4.94738  2.76356  2.39368  4.18589  3.57816  3.78311  3.00017  2.58392  3.03493  4.01881  3.10953  3.96853  2.63423  3.04774  2.40619  2.12926  2.80171  5.45091  4.11582    418 t - - -
          2.68618  4.42225  2.77519  2.73123  3.46354  2.40513  3.72494  3.29354  2.67741  2.69355  4.24690  2.90347  2.73739  3.18146  2.89801  2.37887  2.77519  2.98518  4.58477  3.61503
          0.01426  4.65302  5.37536  0.61958  0.77255  1.13862  0.38605
    145   1.53315  4.54161  3.76288  3.25458  4.10283  3.32486  4.24727  2.70089  3.22126  3.17262  4.03656  3.56138  4.08453  3.52571  3.58112  1.53808  2.31493  3.12141  5.50191  4.26735    419 a - - -
          2.68547  4.42273  2.77469  2.73163  3.46402  2.40460  3.72432  3.29402  2.67789  2.69388  4.24737  2.90220  2.73787  3.18180  2.89843  2.37918  2.77472  2.98518  4.58525  3.61551
          1.30109  0.32416  5.37536  0.81998  0.58060  1.13862  0.38605
    146   2.75182  5.10041  2.77753  2.51239  3.12071  2.66294  3.75148  3.83931  2.13958  3.38858  4.16727  3.04740  2.75773  2.87289  2.99803  2.04726  2.73820  3.46534  5.58008  4.20878    424 s - - -
          2.68618  4.42225  2.77519  2.73123  3.46354  2.40513  3.72494  3.29354  2.67741  2.69355  4.24690  2.90347  2.73739  3.18146  2.89801  2.37887  2.77519  2.98518  4.58477  3.61503
          0.05763  4.65302  3.06900  0.61958  0.77255  1.13862  0.38605
    147   2.35204  5.24514  2.21628  2.05868  4.58514  3.50937  3.70343  4.06828  2.35152  3.54797  4.28800  2.89815  3.71824  2.55132  2.33178  2.59830  2.65080  3.63323  5.68004  4.27076    425 e - - -
          2.68618  4.42225  2.77519  2.73123  3.46354  2.40513  3.72494  3.29354  2.67741  2.69355  4.24690  2.90347  2.73739  3.18146  2.89801  2.37887  2.77519  2.98518  4.58477  3.61503
          0.01489  4.61028  5.33262  0.61958  0.77255  1.18111  0.36663
    148   2.81380  4.30853  4.17790  3.63888  1.96368  3.47784  4.18167  1.50730  3.53534  2.47586  3.42983  2.76297  4.27366  3.76807  3.73114  3.18743  3.05722  2.48904  4.84755  3.57202    426 i - - -
          2.68618  4.42225  2.77519  2.73123  3.46354  2.40513  3.72494  3.29354  2.67741  2.69355  4.24690  2.90347  2.73739  3.18146  2.89801  2.37887  2.77519  2.98518  4.58477  3.61503
          0.03891  4.61028  3.56794  0.61958  0.77255  1.18111  0.36663
    149   2.72684  5.24093  1.95729  2.10932  4.56108  3.26088  3.74123  4.03386  2.46729  3.53791  4.29667  2.67592  3.93116  2.85157  3.00679  2.68314  2.08588  3.13158  5.69187  4.28715    427 d - - -
          2.68618  4.42225  2.77519  2.73123  3.46354  2.40513  3.72494  3.29354  2.67741  2.69355  4.24690  2.90347  2.73739  3.18146  2.89801  2.37887  2.77519  2.98518  4.58477  3.61503
          0.01525  4.58662  5.30896  0.61958  0.77255  1.20315  0.35703
    150   1.80674  4.48223  4.92339  4.36618  3.64625  4.42944  4.85961  1.59720  4.24101  1.76851  3.52783  4.51279  4.75159  4.44054  4.37433  3.76603  3.38883  1.50686  5.38808  4.20677    428 v - - -
          2.68656  4.42296  2.77430  2.73144  3.46222  2.40376  3.72565  3.29403  2.67812  2.69386  4.24503  2.90193  2.73811  3.18217  2.89872  2.37879  2.77557  2.98578  4.58548  3.61536
          1.23470  0.35079  5.30896  1.28381  0.32432  1.20315  0.35703
    151   2.69715  5.17344  2.80838  2.46928  4.50000  3.52077  3.72729  3.96150  2.41840  3.47594  4.23888  2.42289  3.92556  2.83830  2.01500  2.39710  2.06960  3.55830  5.63548  4.24912    434 r - - -
          2.68618  4.42225  2.77519  2.73123  3.46354  2.40513  3.72494  3.29354  2.67741  2.69355  4.24690  2.90347  2.73739  3.18146  2.89801  2.37887  2.77519  2.98518  4.58477  3.61503
          0.02637  4.58662  4.14531  0.61958  0.77255  1.20315  0.35703
    152   2.15282  4.60570  3.39304  2.76980  3.80298  2.07453  3.89176  3.06320  2.81184  2.64456  3.72974  2.97479  4.02304  3.13785  3.21815  2.77280  2.56165  2.40666  5.19402  3.92807    435 g - - -
          2.68618  4.42225  2.77519  2.73123  3.46354  2.40513  3.72494  3.29354  2.67741  2.69355  4.24690  2.90347  2.73739  3.18146  2.89801  2.37887  2.77519  2.98518  4.58477  3.61503
          0.01542  4.57567  5.29801  0.61958  0.77255  1.21301  0.35283
    153   2.59224  4.98312  3.13393  2.61492  4.33084  3.54484  3.81321  3.75383  2.46395  3.33449  4.14004  2.62456  3.97546  2.95677  2.61758  2.52654  1.47318  3.39916  5.54895  4.21619    436 t - - -
          2.68618  4.42225  2.77519  2.73123  3.46354  2.40513  3.72494  3.29354  2.67741  2.69355  4.24690  2.90347  2.73739  3.18146  2.89801  2.37887  2.77519  2.98518  4.58477  3.61503
          0.01542  4.57567  5.29801  0.61958  0.77255  1.21301  0.35283
    154   2.62500  5.25028  2.46706  2.50368  4.62960  1.28894  3.89708  4.08847  2.49188  3.63144  4.43017  3.04825  4.01957  2.89127  3.23275  2.75867  3.02598  3.68995  5.81919  4.42480    437 g - - -
          2.68618  4.42225  2.77519  2.73123  3.46354  2.40513  3.72494  3.29354  2.67741  2.69355  4.24690  2.90347  2.73739  3.18146  2.89801  2.37887  2.77519  2.98518  4.58477  3.61503
          0.01542  4.57567  5.29801  0.61958  0.77255  1.21301  0.35283
    155   2.84084  5.36410  2.05953  2.06824  4.69778  2.82693  3.76942  4.18797  2.54578  3.66309  4.41650  2.38338  3.95415  2.78585  1.96229  2.78808  3.08001  3.75034  5.79538  4.37008    438 r - - -
          2.68618  4.42225  2.77519  2.73123  3.46354  2.40513  3.72494  3.29354  2.67741  2.69355  4.24690  2.90347  2.73739  3.18146  2.89801  2.37887  2.77519  2.98518  4.58477  3.61503
          0.01542  4.57567  5.29801  0.61958  0.77255  1.21301  0.35283
    156   3.33229  4.68022  4.99186  4.45220  3.43524  4.55691  4.91288  1.63064  4.25958  0.86062  3.30751  4.10606  4.84057  4.45175  4.37056  3.90966  3.57148  2.30270  5.33496  4.17242    439 l - - -
          2.68618  4.42225  2.77519  2.73123  3.46354  2.40513  3.72494  3.29354  2.67741  2.69355  4.24690  2.90347  2.73739  3.18146  2.89801  2.37887  2.77519  2.98518  4.58477  3.61503
          0.01542  4.57567  5.29801  0.61958  0.77255  1.21301  0.35283
    157   2.15409  5.24013  2.22704  2.00111  4.57832  3.36799  3.78824  4.04663  2.58317  3.56452  4.33549  3.00153  3.95556  2.90790  3.08383  2.63784  1.89475  3.63751  5.73039  4.32729    440 t - - -
          2.68618  4.42225  2.77519  2.73123  3.46354  2.40513  3.72494  3.29354  2.67741  2.69355  4.24690  2.90347  2.73739  3.18146  2.89801  2.37887  2.77519  2.98518  4.58477  3.61503
          0.01542  4.57567  5.29801  0.61958  0.77255  0.78584  0.60832
    158   2.38195  5.17642  2.71596  2.51945  4.47868  3.57046  3.76548  3.93392  2.25073  3.46399  4.23136  2.15588  3.96469  2.87897  2.60674  2.62360  2.72174  2.29081  5.63821  4.25640    441 n - - -
          2.68618  4.42225  2.77519  2.73123  3.46354  2.40513  3.72494  3.29354  2.67741  2.69355  4.24690  2.90347  2.73739  3.18146  2.89801  2.37887  2.77519  2.98518  4.58477  3.61503
          0.01308  4.73926  5.46160  0.61958  0.77255  0.91341  0.51275
    159   2.03300  4.30022  4.23846  3.65414  3.24907  3.91122  4.21620  2.40148  3.54144  2.12435  3.13264  3.87811  4.28190  3.76842  3.73603  2.53257  1.82440  2.25089  4.91914  3.72531    442 t - - -
          2.68602  4.42273  2.77521  2.73108  3.46247  2.40515  3.72542  3.29331  2.67789  2.69381  4.24738  2.90381  2.73788  3.18194  2.89801  2.37820  2.77455  2.98514  4.58525  3.61551
          0.14680  2.02157  5.49927  2.20092  0.11732  0.99145  0.46368
    160   2.95903  5.13230  2.49813  2.74231  3.48308  1.00601  4.09941  3.99519  3.00359  3.60441  4.43488  2.99100  4.15030  3.27821  3.48642  2.99541  2.99203  3.62705  5.82795  4.46699    462 g - - -
          2.68618  4.42225  2.77519  2.73123  3.46354  2.40513  3.72494  3.29354  2.67741  2.69355  4.24690  2.90347  2.73739  3.18146  2.89801  2.37887  2.77519  2.98518  4.58477  3.61503
          0.00849  4.77282        *  0.61958  0.77255  0.00000        *
//
