# Supplementary material for: Giant flagellins form thick flagellar filaments in two species of marine γ-proteobacteria
Source: PLoS One. 2018 Nov 21;13(11):e0206544. doi: 10.1371/journal.pone.0206544 (PMC6248924; doi:10.1371/journal.pone.0206544)
Supplement: S6 File — Peptides were analysed by MALDI-TOF/TOF mass spectrometry. The top hits were to the expected Bermanella marisrubri giant flagellin. (CSV) [file pone.0206544.s006.csv]

Header	--------------------------------------------------------
Search title	DSM
Timestamp	2018-01-22T17:35:31Z
User	saalbacg
Email
Report URI
Peak list data path
Peak list format
Search type	PMF
Mascot version	2.4.1
Database	DSM-TEDb
Fasta file	DSM-TED_20180122b.fasta
Total sequences	248
Total residues	99806
Sequences after taxonomy filter	248
Number of queries	16
Decoy	--------------------------------------------------------
Number of matches above identity threshold in search of real database	1
Number of matches above identity threshold in search of decoy database	0
Highest score in search of real database	143
Highest score in search of decoy database	22
Fixed modifications	--------------------------------------------------------
Identifier	Name	Delta	Neutral loss
1	Carbamidomethyl (C)	57.021464
Search Parameters	--------------------------------------------------------
Taxonomy filter	All entries
Enzyme	Trypsin/P
Maximum Missed Cleavages	1
Fixed modifications	Carbamidomethyl (C)
Variable modifications
Peptide Mass Tolerance	50
Peptide Mass Tolerance Units	ppm
Peptide Charge State	1+
Mass values	Monoisotopic
Decoy database also searched	1
Format parameters	--------------------------------------------------------
Significance threshold	0.05
Max. number of hits	0
Include same-set proteins	0
Include sub-set proteins	0
Protein hits	--------------------------------------------------------
prot_hit_num	prot_acc	prot_desc	prot_score	prot_thresh	prot_expect	prot_mass	prot_matches	pep_query	pep_rank	pep_isbold	pep_isunique	pep_exp_mz	pep_exp_mr	pep_calc_mr	pep_delta	pep_start	pep_end	pep_miss	pep_res_before	pep_seq	pep_res_after	pep_var_mod	pep_var_mod_pos	pep_summed_mod_pos
1	tr|Q1N2Y3|Q1N2Y3_9GAMM	Flagellin OS=Bermanella marisrubri GN=RED65_06563 PE=3 SV=1	143	36	1.20E-12	101288	11	1				757.4094	756.4021	756.4242	-0.0221	60	66	0	R	GLNVAQR	N
1	tr|Q1N2Y3|Q1N2Y3_9GAMM	Flagellin OS=Bermanella marisrubri GN=RED65_06563 PE=3 SV=1	143	36	1.20E-12	101288	11	2				764.3879	763.3807	763.3977	-0.017	54	59	0	R	FNSQIR	G
1	tr|Q1N2Y3|Q1N2Y3_9GAMM	Flagellin OS=Bermanella marisrubri GN=RED65_06563 PE=3 SV=1	143	36	1.20E-12	101288	11	4				957.4825	956.4752	956.5039	-0.0287	949	957	0	R	ADLGAIQNR	I
1	tr|Q1N2Y3|Q1N2Y3_9GAMM	Flagellin OS=Bermanella marisrubri GN=RED65_06563 PE=3 SV=1	143	36	1.20E-12	101288	11	6				1089.5342	1088.5269	1088.5462	-0.0193	43	53	0	K	DDAAGLAISTR	F
1	tr|Q1N2Y3|Q1N2Y3_9GAMM	Flagellin OS=Bermanella marisrubri GN=RED65_06563 PE=3 SV=1	143	36	1.20E-12	101288	11	7				1579.7554	1578.7481	1578.7525	-0.0044	979	993	0	R	IADADFAAETAELSR	T
1	tr|Q1N2Y3|Q1N2Y3_9GAMM	Flagellin OS=Bermanella marisrubri GN=RED65_06563 PE=3 SV=1	143	36	1.20E-12	101288	11	9				1758.8925	1757.8852	1757.9159	-0.0307	110	125	0	R	EALQAEVSQLVSEISR	T
1	tr|Q1N2Y3|Q1N2Y3_9GAMM	Flagellin OS=Bermanella marisrubri GN=RED65_06563 PE=3 SV=1	143	36	1.20E-12	101288	11	10				2177.0688	2176.0616	2176.0971	-0.0355	958	978	0	R	IESTVSNLAVTSENLTAANSR	I
1	tr|Q1N2Y3|Q1N2Y3_9GAMM	Flagellin OS=Bermanella marisrubri GN=RED65_06563 PE=3 SV=1	143	36	1.20E-12	101288	11	11				2233.0439	2232.0367	2232.0771	-0.0404	814	835	0	R	NISVAIDNDEANNVGTGIGFGR	L
1	tr|Q1N2Y3|Q1N2Y3_9GAMM	Flagellin OS=Bermanella marisrubri GN=RED65_06563 PE=3 SV=1	143	36	1.20E-12	101288	11	13				2757.4036	2756.3963	2756.4556	-0.0593	704	731	0	K	LASAISVAEAINSVAAETGVTAVINETR	V
1	tr|Q1N2Y3|Q1N2Y3_9GAMM	Flagellin OS=Bermanella marisrubri GN=RED65_06563 PE=3 SV=1	143	36	1.20E-12	101288	11	15				2860.3474	2859.3401	2859.4098	-0.0696	836	864	0	R	LLGLDAESVDGIGEADIGSATNLNTTGTR	G
1	tr|Q1N2Y3|Q1N2Y3_9GAMM	Flagellin OS=Bermanella marisrubri GN=RED65_06563 PE=3 SV=1	143	36	1.20E-12	101288	11	16				3425.6487	3424.6414	3424.707	-0.0656	275	310	0	R	AGVVEAINAVSDQTGVVAINNDTDAGGVSLVAADGR	N
2	NRC4ord		32	36	0.15	96941	4	6				1089.5342	1088.5269	1088.5138	0.0131	49	57	0	K	LPSDSEQWK	V
2	NRC4ord		32	36	0.15	96941	4	8				1664.8716	1663.8643	1663.8352	0.0291	303	318	1	K	PCPKDLVGHGESIAGK	C
2	NRC4ord		32	36	0.15	96941	4	10				2177.0688	2176.0616	2176.1415	-0.08	724	742	1	R	FAWSEADKLGQLESLEILK	F
2	NRC4ord		32	36	0.15	96941	4	12				2334.1943	2333.1871	2333.0771	0.1099	118	137	1	K	ELRLNNQDDEVVGFDEEANK	V
